# Supplementary material for: Structure and variation of the mitochondrial genome of fishes
Source: BMC Genomics. 2016 Sep 7;17(1):719. doi: 10.1186/s12864-016-3054-y (PMC5015259; doi:10.1186/s12864-016-3054-y)
Supplement: Additional file 1: Table S1. — List of species examined in this study with DDBJ/EMBL/GenBank accession numbers. (XLS 83 kb) [file 12864_2016_3054_MOESM1_ESM.xls]

## Sheet: Table
	Additional file 1: Table S1. List of species examined in this study, with DDBJ/EMBL/GenBank accession numbers.
		No.	Order	Family	Species	Abbreviation	Accession No.
		1	Carcharhiniformes	Scyliorhnidae	Scyliorhinus canicula	Scca	Y16067
		2		Triakidae	Mustelus manazo	Muma	AB015962
		3	Polypteriformes	Polypteridae	Erpetoichthys calabaricus	Erca	AP004350
		4		Polypteridae	Polypterus senegalus	Pose	AP004352
		5	Acipenseriformes	Acipenseridae	Acipenser transmontanus	Actr	AB042837
		6		Acipenseridae	Scaphirhynchus cf. albus	Scal	AP004354
		7		Polyodontidae	Polyodon spathula	Posp	AP004353
		8	Semionotiformes	Lepisosteidae	Atractosteus spatula	Atsp	AP004355
		9		Lepisosteidae	Lepisosteus oculatus	Leoc	AB042861
		10	Amiiformes	Amiidae	Amia calva	Amca	AB042952
		11	Osteoglossiformes	Osteoglossidae	Osteoglossum bicirrhosum	Osbi	AB043025
		12		Pantodontidae	Pantodon buchholzi	Pabu	AB043068
		13		Hiodontidae	Hiodon alosoides	Hial	AP004356
		14	Elopiformes	Elopidae	Elops hawaiensis	Elha	AB051070
		15		Megalopidae	Megalops cyprinoides	Mlcy	AB051110
		16	Notacanthiformes	Albulidae	Albula glossodonta	Algl	AP002973
		17		Albulidae	Pterothrissus gissu	Ptgi	AB051197
		18		Halosauridae	Aldrovandia affinis	Alaf	AP002974
		19		Notacanthidae	Notacanthus chemnitzi	Noch	AP002975
		20	Anguilliformes	Anguillidae	Anguilla japonica	Anja	AB038556
		21		Muraenidae	Gymnothorax kidako	Gyki	AP002976
		22		Synaphobranchidae	Synaphobranchus kaupii	Syka	AP002977
		23		Ophichthidae	Ophisurus macrorhynchos	Opma	AP002978
		24		Congridae	Conger myriaster	Comy	AB038381
		25	Saccopharyngiformes	Saccopharyngidae	Saccopharynx lavenbergi	Sasp	AB047825
		26		Eurypharyngidae	Eurypharynx pelecanoides	Eupe	AB046473
		27	Clupeiformes	Engraulidae	Engraulis japonicus	Enja	AB040676
		28		Clupeidae	Sardinops melanostictus	Same	AB032554
		29	Gonorynchiformes	Chanidae	Chanos chanos	Chch	AB054133
		30		Gonorynchidae	Gonorynchus greyi	Grgr	AB054134
		31	Cypriniformes	Cyprinidae	Carassius auratus	Caau	AB006953
		32		Cyprinidae	Cyprinus carpio	Cyca	X61010
		33		Cyprinidae	Danio rerio	Dare	AC024175
		34		Cobitidae	Cobitis striata	Cost	AB054125
		35		Cobitidae	Lefua echigonia	Leec	AB054126
		36		Balitoridae	Formosania lacustre	Fola	AP010774
		37	Characiformes	Characidae	Chalceus macrolepidotus	Clmc	AB054130
		38		Characidae	Phenacogrammus interruptus	Phin	AB054129
		39	Siluriformes	Ictaluridae	Ictalurus punctatus	Icpu	AF482987
		40		Bagridae	Pseudobagrus tokiensis	Psto	AB054127
		41		Callicthyidae	Corydoras rabauti	Cora	AB054128
		42	Gymnotiformes	Sternopygidae	Eigenmannia sp.	Eisp	AB054131
		43		Apteronotidae	Apteronotus albifrons	Apal	AB054132
		44	Esociformes	Esocidae	Esox lucius	Eslu	AP004103
		45		Umbridae	Dallia pectoralis	Dape	AP004102
		46	Osmeriformes	Argentinidae	Glossanodon semifasciatus	Glse	AP004105
		47		Microstomatidae	Nansenia ardesiaca	Naar	AP004106
		48		Bathylagidae	Lipolagus ochotensis	Lioc	AP004101
		49		Opisthoproctidae	Opisthoproctus soleatus	Opso	AP004110
		50		Alepocephalidae	Alepocephalus tenebrosus	Alte	AP004100
		51		Platytroctidae	Platytroctes apus	Plap	AP004107
		52		Osmeridae	Plecoglossus altivelis	Plal	AB047553
		53		Salangidae	Salangichthys microdon	Sami	AP004109
		54		Retropinnidae	Retropinna retropinna	Rere	AP004108
		55		Galaxiidae	Galaxias maculatus	Gama	AP004104
		56	Salmoniformes	Salmonidae	Oncorhynchus mykiss	Onmy	L29771
		57		Salmonidae	Salmo salar	Sasa	U12143
		58		Salmonidae	Coregonus lavaretus	Cola	AB034824
		59	Stomiiformes	Gonostomatidae	Diplophos taenia	Dita	AB034825
		60		Gonostomatidae	Sigmops gracilis	Sigr	AB016274
		61		Stomiidae	Chauliodus sloani	Chsl	AP002915
		62	Ateleopodiformes	Ateleopodidae	Ateleopus japonicus	Atja	AP002916
		63		Ateleopodidae	Ijimaia dofleini	Iido	AP002917
		64	Aulopiformes	Aulopodidae	Hime japonica	Auja	AB047821
	Note: Bold faces indicate the species whose whole mt genome sequence was reported in this study for the first time.
	Additional file 1: Table S1. Continued.
		No.		Family	Species	Abbreviation	Accession No.
		65	Aulopiformes	Chlorophthalmidae	Chlorophthalmus agassizi	Chag	AP002918
		66		Synodontidae	Harpadon microchir	Hami	AP002919
		67		Synodontidae	Saurida undosquamis	Saun	AP002920
		68	Myctophiformes	Neoscopelidae	Neoscopelus microchir	Nemi	AP002921
		69		Myctophidae	Diaphus splendidus	Disp	AP002923
		70		Myctophidae	Myctophum affine	Myaf	AP002922
		71	Lampriformes	Lamprididae	Lampris guttatus	Lagu	AP002924
		72		Trachipteridae	Trachipterus trachypterus	Trtr	AP002925
		73		Trachipteridae	Zu cristatus	Zucr	AP002926
		74	Polymixiiformes	Polymixiidae	Polymixia japonica	Pxja	AB034826
		75		Polymixiidae	Polymixia lowei	Pxlo	AP002927
		76	Percopsiformes	Percopsidae	Percopsis transmontana	Pctr	AP002928
		77		Aphredoderidae	Aphredoderus sayanus	Apsa	AP004403
		78	Ophidiformes	Carapidae	Carapus bermudensis	Cabe	AP004404
		79		Ophidiidae	Bassozetus zenkevitchi	Bzze	AP004405
		80		Ophidiidae	Sirembo imberbis	Siim	AP004406
		81		Bythitidae	Cataetyx rubrirostris	Ctru	AP004407
		82		Bythitidae	Diplacanthopoma brachysoma	Dpbr	AP004408
		83	Gadiformes	Macrouridae	Coelorinchus kishinouyei	Caki	AP002929
		84		Moridae	Physiculus japonicus	Phja	AP004409
		85		Bregmacerotidae	Bregmaceros nectabanus	Brne	AP004411
		86		Gadidae	Gadus morhua	Gamo	X99772
		87		Gadidae	Lota lota	Lolo	AP004412
		88	Batrachoidiformes	Batrachoididae	Batrachomoeus trispinosus	Batr	AP006738
		89		Batrachoididae	Porichthys myriaster	Prmy	AP006739
		90	Lophiiformes	Lophiidae	Lophiomus setigerus	Loli	AP004413
		91		Lophiidae	Lophius americanus	Loam	AP004414
		92		Chaunacidae	Chaunax abei	Chab	AP004415
		93		Chaunacidae	Chaunax tosaensis	Chto	AP004416
		94		Ogcocephalidae	Malthopsis jordani	Majo	AP005978
		95		Ogcocephalidae	Halieutaea stellata	Hlst	AP005977
		96		Caulophrynidae	Caulophryne pelagica	Clpe	AP004417
		97		Melanocetidae	Melanocetus murrayi	Mlmr	AP004418
		98	Mugiliformes	Mugilidae	Crenimugil crenilabis	Crcr	JF911707
		99		Mugilidae	Mugil cephalus	Muce	AP002930
		100	Atheriniformes	Bedotiidae	Bedotia geayi	Bega	AP017440
		101		Melanotaenidae	Melanotaenia lacustris	Mela	AP004419
		102		Atherinidae	Hypoatherina tsurugae	Hats	AP004420
		103	Beloniformes	Adrianichthyidae	Oryzias latipes	Orla	AP004421
		104		Scomberesocidae	Cololabis saira	Cosa	AP002932
		105		Exocoetidae	Exocoetus volitans	Exvo	AP002933
		106		Hemiramphidae	Dermogenys pusilla	Depu	AP017441
		107	Cyprinodontiformes	Aplocheilidae	Kryptolebias marmoratus	Rima	AF283503
		108		Fundulidae	Fundulus olivaceus	Fuol	AP006776
		109		Poeciliidae	Gambusia affinis	Gmaf	AP004422
		110		Goodeidae	Xenotoca eiseni	Xeei	AP006777
		111	Stephanoberyciformes	Melamphaidae	Poromitra oscitans	Pros	AP002935
		112		Melamphaidae	Scopelogadus mizolepis	Scmi	AP002934
		113		Rondeletiidae	Rondeletia loricata	Rolo	AP002937
		114		Cetomimidae	Cetostoma regani	Cere	AP004423
		115		Cetomimidae	Danacetichthys galathenus	Daga	AP002936
		116	Beryciformes	Anoplogastridae	Anoplogaster cornuta	Anco	AP004425
		117		Diretmidae	Diretmoides veriginae	Dmve	AP004426
		118		Diretmidae	Diretmus argenteus	Dmar	AP004427
		119		Anomalopidae	Anomalops katoptron	Anka	AP004428
		120		Monocentridae	Monocentris japonicus	Moja	AP004429
		121		Trachichthyidae	Hoplostethus japonicus	Hoja	AP002938
		122		Berycidae	Beryx decadactylus	Bede	AP004430
		123		Berycidae	Beryx splendens	Besp	AP002939
		124		Holocentridae	Myripristis berndti	Mybe	AP002940
		125		Holocentridae	Ostichthys japonicus	Osja	AP004431
		126		Holocentridae	Sargocentron rubrum	Sgro	AP004432
		127	Zeiformes	Parazenidae	Parazen pacificus	Pzpa	AP004433
		128		Macrurocyttidae	Zenion japonicum	Zeja	AP004434
		129		Zeidae	Zenopsis nebulosa	Znne	AP002942
	Note: Bold faces indicate the species whose whole mt genome sequence was reported in this study for the first time.
	Additional file 1: Table S1. Continued.
		No.		Family	Species	Abbreviation	Accession No.
		130	Zeiformes	Zeidae	Zeus faber	Zefa	AP002941
		131		Oreosomatidae	Allocyttus niger	Acni	AP004435
		132		Oreosomatidae	Neocyttus rhomboidalis	Ncrh	AP004436
		133		Caproidae	Antigonia capros	Agca	AP002943
		134	Gasterosteiformes	Hypotychidae	Hypoptychus dybowskii	Hydy	AP004437
		135		Gasterosteidae	Gasterosteus aculeatus	Gsac	AP002944
		136		Pegasidae	Pegasus volitans	Pevo	AP005984
		137		Syngnathidae	Hippocampus kuda	Hiku	AP005985
		138		Indostomidae	Indostomus paradoxus	Inpa	AP004438
		139		Aulostomatidae	Aulostomus chinensis	Auch	AP009197
		140		Fistularidae	Fistularia commersonii	Fico	AP005987
		141		Macroramphosidae	Macroramphosus scolopax	Macs	AP005988
		142	Synbranchiformes	Synbranchidae	Monopterus albus	Moal	AP002945
		143		Synbranchidae	Synbranchus marmoratus	Syma	AP004439
		144		Mastacembelidae	Mastacembelus favus	Mafa	AP002946
		145	Scorpaeniformes	Dactylopteridae	Dactyloptena peterseni	Dcpe	AP002947
		146		Dactylopteridae	Dactyloptena tiltoni	Dcti	AP004440
		147		Scorpaenidae	Helicolenus hilgendorfi	Hehi	AP002948
		148		Triglidae	Scalicus amiscus	Stam	AP004441
		149		Hoplichthyidae	Hoplichthys gilberti	Hogi	AP017442
		150		Anoplopomatidae	Erilepis zonifer	Erzo	AP017436
		151		Hexagrammidae	Hexagrammos otakii	Hxot	AP017443
		152		Cottidae	Cottus reinii	Core	AP004442
		153		Cyclopteridae	Aptocyclus ventricosus	Apve	AP004443
		154	Perciformes	Centropomidae	Lates japonicus	Latj	AP017445
		155		Moronidae	Lateolabrax japonicus	Laja	AP017444
		156		Acropomatidae	Synagrops japonicus	Syja	AP017439
		157		Serranidae	Epinephelus merra	Epme	AP005991
		158		Serranidae	Grammistes sexlineatus	Grse	AP017437
		159		Callanthiidae	Callanthias japonicus	Clja	AP017451
		160		Pseudochromidae	Labracinus cyclophthalmus	Ogcy	AP009125
		161		Plesiopidae	Plesiops nakaharae	Plna	AP017447
		162		Centrarchidae	Lepomis macrochirus	Lema	AP005993
		163		Percidae	Etheostoma zonale	Etzo	AP005994
		164		Apogonidae	Apogon semilineatus	Apse	AP005996
		165		Epigonidae	Epigonus denticulatus	Epde	AP017435
		166		Sillaginidae	Sillago japonica	Sija	AP017438
		167		Malacanthidae	Branchiostegus japonicus	Bsja	EU861052
		168		Echeneidae	Echeneis naucrates	Ecna	AB355905
		169		Coryphaenidae	Coryphaena hippurus	Cohi	AB355908
		170		Carangidae	Carangoides armatus	Caar	AP004444
		171		Carangidae	Caranx melampygus	Came	AP004445
		172		Menidae	Mene maculata	Mema	AB355909
		173		Leiognathidae	Nuchequula nuchalis	Lenu	AB355911
		174		Bramidae	Brama japonica	Brja	AP005998
		175		Caristiidae	Platyberyx macropus	Plma	AP005999
		176		Emmelichthyidae	Emmelichthys struhsakeri	Emst	AP004446
		177		Lutjanidae	Pterocaesio tile	Ptti	AP004447
		178		Lobotidae	Lobotes surinamensis	Losu	AB355912
		179		Gerreidae	Gerres oyena	Geoy	AB355913
		180		Haemulidae	Diagramma picta	Dipi	AP009167
		181		Sparidae	Pagrus major	Pama	AP002949
		182		Lethrinidae	Lethrinus obsoletus	Leob	AP009165
		183		Nemipteridae	Nemipterus bathybius	Neba	AB355917
		184		Polynemidae	Polydactylus plebeius	Pdpl	AB355918
		185		Sciaenidae	Nibea mitsukurii	Nimi	AP006003
		186		Mullidae	Upeneus tragula	Uptr	AB355920
		187		Pempheridae	Pempheris schwenkii	Pesc	AB355922
		188		Bathyclupeidae	Bathyclupea megaceps	Baar	AP017448
		189		Monodactylidae	Monodactylus argenteus	Moar	AP009169
		190		Toxotidae	Toxotes chatareus	Toja	AP006806
		191		Chaetodontidae	Chaetodon auripes	Chau	AP006004
		192		Pomacanthidae	Chaetodontoplus septentrionalis	Chse	AP006007
		193		Enoplosidae	Enoplosus armatus	Enar	AP006008
		194		Pentacerotidae	Histiopterus typus	Hpty	AP006807
	Note: Bold faces indicate the species whose whole mt genome sequence was reported in this study for the first time.
	Additional file 1: Table S1. Continued.
		No.		Family	Species	Abbreviation	Accession No.
		195		Nandidae	Nandus nandus	Nana	AP017449
		196		Kyphosidae	Microcanthus strigatus	Mcst	AP006009
		197		Teraponidae	Rhynchopelates oxyrhynchus	Rhox	AP011064
		198		Oplegnathidae	Oplegnathus fasciatus	Opfa	AP006010
		199		Cirrhitidae	Paracirrhites arcatus	Paar	AP006012
		200		Cheilodactylidae	Cheilodactylus zonatus	Gozo	AP006013
		201		Cepolidae	Acanthocepola krusensternii	Ackr	AP017434
		202		Elassomatidae	Elassoma evergladei	Elev	AP002950
		203		Cichlidae	Tropheus duboisi	Trdu	AP006015
		204		Pomacentridae	Amphiprion ocellaris	Amoc	AP006017
		205		Labridae	Halichoeres melanurus	Hame	AP006018
		206		Scaridae	Chlorurus sordidus	Chso	AP006567
		207		Zoarcidae	Lycodes toyamensis	Lyto	AP004448
		208		Pholidae	Pholis crassispina	Encr	AP004449
		209		Bovichtidae	Bovichtus argentinus	Bvar	AP006020
		210		Notothenidae	Notothenia coriiceps	Noco	JF933906
		211		Champsodontidae	Champsodon cf. snyderi	Chsp	AP006815
		212		Trichodontidae	Arctoscopus japonicus	Arja	AP003090
		213		Percophidae	Parapercis sexfasciata	Pase	AP006022
		214		Trichonotidae	Trichonotus elegans	Trel	AP017454
		215		Creedidae	Limnichthys fasciatus	Lifa	AP017453
		216		Percophidae	Acanthaphritis unoorum	Acur	AP017452
		217		Ammodytidae	Ammodytes personatus	Ampe	AP006023
		218		Uranoscopidae	Uranoscopus japonicus	Urjp	AP017446
		219		Tripterygiidae	Enneapterygius etheostoma	Enet	AP006025
		220		Blennidae	Petroscirtes breviceps	Ptbr	AP004450
		221		Blennidae	Salarias fasciatus	Safa	AP004451
		222		Icosteidae	Icosteus aenigmaticus	Icae	AP006026
		223		Gobiescocidae	Aspasma minima	Asmi	AP004453
		224		Callionymidae	Foetorepus altivelis	Foal	AP006027
		225		Draconettidae	Draconetta xenica	Drze	AP006028
		226		Rhyacichthyidae	Rhyacichthys aspro	Rhas	AP004454
		227		Eleotridae	Eleotris acanthopoma	Elac	AP004455
		228		Kurtidae	Kurtus gulliveri	Kugu	AP006030
		229		Ephippidae	Platax orbicularis	Plor	AP006825
		230		Siganidae	Siganus unimaculatus	Sgun	AP006031
		231		Zanclidae	Zanclus cornutus	Zaco	AP009162
		232		Acanthuridae	Zebrasoma flavescens	Zbfl	AP006032
		233		Sphyraenidae	Sphyraena barracuda	Spba	AP006828
		234		Scombridae	Gasterochisma melampus	Game	AP006033
		235		Scombridae	Thunnus thynnus	Thth	AP006034
		236		Xiphiidae	Xiphias gladius	Xigl	AP006036
		237		Centrolophidae	Hyperoglyphe japonica	Hyja	AP006037
		238		Centrolophidae	Psenopsis anomala	Psan	AP017450
		239		Nomeidae	Cubiceps pauciradiatus	Cupa	AP006038
		240		Belontiidae	Macropodus chinensis	Mpch	AP006040
		241		Channidae	Channa argus	Char	AP006041
		242	Pleuronectiformes	Psettodidae	Psettodes erumei	Pser	AP014594
		243		Paralichthyidae	Paralichthys olivaceus	Prol	AB028664
		244		Pleuronectidae	Kareius bicoloratus	Plbi	AP002951
		245		Bothidae	Chascanopsetta lugubris	Calu	AP017455
		246		Soleidae	Pardachirus pavoninus	Papa	AP006044
		247	Tetraodontiformes	Balistidae	Sufflamen fraenatum	Sufr	AP004456
		248		Monacanthidae	Stephanolepis cirrhifer	Stci	AP002952
		249		Tetraodontidae	Takifugu rubripes	Taru	AJ421455
		250		Molidae	Ranzania laevis	Rala	AP006047
	Note: Bold faces indicate the species whose whole mt genome sequence was reported in this study for the first time.
