# Supplementary material for: Structure and variation of the mitochondrial genome of fishes
Source: BMC Genomics. 2016 Sep 7;17(1):719. doi: 10.1186/s12864-016-3054-y (PMC5015259; doi:10.1186/s12864-016-3054-y)
Supplement: Additional file 2: Table S2. — Start codons in 13 protein-coding genes in the mt genomes of 250 fishes. (XLSX 64 kb) [file 12864_2016_3054_MOESM2_ESM.xlsx]

## Sheet: Start
	Additional file 2: Table S2. Start codons in 13 protein-coding genes in mt genomes of 250 fishes.
	ATP8					ATP6					COI					COII					COIII					Cyt b
	Codon	Species		%		Codon	Species		%		Codon	Species		%		Codon	Species		%		Codon	Species		%		Codon	Species		%
	ATG	244		97.6		ATG	225		90		GTG	239		95.6		ATG	248		99.2		ATG	250		100		ATG	249		99.6
	GTG	4		1.6		TTG	11		4.4		ATG	10		4		GTG	2		0.8							GTG	1		0.4
	ATT	2		0.8		GTG	8		3.2		TTG	1		0.4
						CTG	4		1.6
						TTA	1		0.4
						ATA	1		0.4
	ND1					ND2					ND3					ND4L					ND4					ND5					ND6
	Codon	Species		%		Codon	Species		%		Codon	Species		%		Codon	Species		%		Codon	Species		%		Codon	Species		%		Codon	Species		%
	ATG	235		94.3775		ATG	241		96.4		ATG	235		94		ATG	245		98		ATG	240		96		ATG	246		98.4		ATG	242		97.5806
	ATT	4		1.60643		GTG	5		2		ATA	6		2.4		GTG	4		1.6		GTG	10		4		GTG	3		1.2		GTG	5		2.01613
	GTG	4		1.60643		ATA	3		1.2		GTG	4		1.6		ACG	1		0.4							ATC	1		0.4		ATT	1		0.403226
	TTG	3		1.20482		TTG	1		0.4		ATT	4		1.6
	ATA	2		0.803213							ATC	1		0.4
	TTA	1		0.401606
