# Supplementary material for: Structure and variation of the mitochondrial genome of fishes
Source: BMC Genomics. 2016 Sep 7;17(1):719. doi: 10.1186/s12864-016-3054-y (PMC5015259; doi:10.1186/s12864-016-3054-y)
Supplement: Additional file 3: Table S3. — Stop codons in 13 protein-coding genes in the mt genomes of 250 fishes. (XLSX 53 kb) [file 12864_2016_3054_MOESM3_ESM.xlsx]

## Sheet: Stop
	Additional file 3: Table S3. Stop codons in 13 protein-coding genes in mt genomes of 250 fishes.
	ATP8					ATP6					COI					COII					COIII					Cyt b
	Codon	Species		%		Codon	Species		%		Codon	Species		%		Codon	Species		%		Codon	Species		%		Codon	Species		%
	TAA	229		91.6		TA-	228		91.2		TAA	164		65.6		T--	240		96		TA-	213		85.2		T--	207		82.8
	TAG	21		8.4		TAA	14		5.6		AGG	48		19.2		TAA	5		2		T--	26		10.4		TAA	28		11.2
						TAG	5		2		TAG	24		9.6		AGG	2		0.8		TAA	10		4		TAG	7		2.8
						T--	3		1.2		AGA	14		5.6		TA-	2		0.8		TAG	1		0.4		TA-	4		1.6
																TAG	1		0.4							AGG	2		0.8
																										AGA	2		0.8
	ND1					ND2					ND3					ND4L					ND4					ND5					ND6
	Codon	Species		%		Codon	Species		%		Codon	Species		%		Codon	Species		%		Codon	Species		%		Codon	Species		%		Codon	Species		%
	TAA	170		68.2731		TA-	109		43.6		T--	237		94.8		TAA	249		99.6		T--	233		93.2		TAA	188		75.2		TAG	115		46.371
	TAG	67		26.9076		T--	99		39.6		TAG	6		2.4		TAG	1		0.4		TA-	8		3.2		TAG	43		17.2		TAA	85		34.2742
	TA-	6		2.40964		TAA	32		12.8		TAA	5		2							TAA	5		2		AGA	14		5.6		AGG	37		14.9194
	T--	2		0.803213		TAG	6		2.4		TA-	2		0.8							AGA	2		0.8		AGG	5		2		AGA	11		4.43548
	AGA	2		0.803213		AGA	3		1.2												TAG	1		0.4
	AGG	2		0.803213		AGG	1		0.4												AG-	1		0.4
