# Supplementary material for: Structure and variation of the mitochondrial genome of fishes
Source: BMC Genomics. 2016 Sep 7;17(1):719. doi: 10.1186/s12864-016-3054-y (PMC5015259; doi:10.1186/s12864-016-3054-y)
Supplement: Additional file 4: Table S4. — Length variation in 13 protein-coding genes in the mt genomes of 250 fishes. (XLSX 53 kb) [file 12864_2016_3054_MOESM4_ESM.xlsx]

## Sheet: Length
		Additional file 4: Table S4. Length variation in 13 protein-coding genes in 250 fishes.
		ATP8						ATP6						COI						COII						COIII						Cyt b
		Length (bp)	Species		%			Length (bp)	Species		%			Length (bp)	Species		%			Length (bp)	Species		%			Length (bp)	Species		%			Length (bp)	Species		%
		159	1		0.4			671	1		0.4			1542	3		1.2			681	1		0.4			783	1		0.4			1126	1		0.4
		162	4		1.6			681	1		0.4			1545	3		1.2			685	1		0.4			784	26		10.4			1134	3		1.2
		165	11		4.4			682	3		1.2			1548	6		2.4			687	4		1.6			785	212		84.8			1137	13		5.2
		168	222		88.8			683	226		90.4			1551	138		55.2			688	5		2			786	10		4			1138	10		4
		171	3		1.2			684	16		6.4			1554	17		6.8			690	2		0.8			788	1		0.4			1140	15		6
		174	3		1.2			687	1		0.4			1557	20		8			691	233		93.2									1141	186		74.4
		177	2		0.8			689	1		0.4			1560	18		7.2			692	2		0.8				MPV*		0.6			1142	1		0.4
		180	1		0.4			696	1		0.4			1563	19		7.6			693	1		0.4									1143	2		0.8
		189	1		0.4									1566	6		2.4			694	1		0.4									1144	2		0.8
		201	1		0.4				MPV*		3.7			1569	2		0.8															1145	1		0.4
		210	1		0.4									1572	1		0.4				MPV*		1.9									1147	2		0.8
														1575	1		0.4															1149	1		0.4
			MPV*		30.4									1578	2		0.8															1152	1		0.4
														1581	1		0.4															1153	6		2.4
														1584	1		0.4															1154	2		0.8
														1587	2		0.8															1155	3		1.2
														1593	1		0.4															1179	1		0.4
														1596	4		1.6
														1602	1		0.4																MPV*		4.7
														1608	1		0.4
														1641	1		0.4
														1662	1		0.4
														1716	1		0.4
															MPV*		11.3
		ND1						ND2						ND3						ND4L						ND4						ND5						ND6
		Length (bp)	Species		%			Length (bp)	Species		%			Length (bp)	Species		%			Length (bp)	Species		%			Length (bp)	Species		%			Length (bp)	Species		%			Length (bp)	Species		%
		936	1		0.401606			1036	7		2.8			346	7		2.8			294	2		0.8			1374	3		1.2			1821	1		0.4			504	2		0.806452
		957	1		0.401606			1037	1		0.4			348	2		0.8			297	248		99.2			1375	2		0.8			1824	6		2.4			510	6		2.41935
		959	2		0.803213			1039	2		0.8			349	229		91.6									1378	2		0.8			1827	2		0.8			513	2		0.806452
		963	3		1.20482			1041	1		0.4			350	2		0.8				MPV*		1			1380	3		1.2			1830	4		1.6			516	9		3.62903
		966	1		0.401606			1042	5		2			351	9		3.6									1381	226		90.4			1833	6		2.4			519	16		6.45161
		969	14		5.62249			1043	5		2			352	1		0.4									1382	7		2.8			1836	19		7.6			522	209		84.2742
		970	1		0.401606			1044	3		1.2															1383	1		0.4			1839	162		64.8			525	3		1.20968
		972	21		8.43373			1045	71		28.4				MPV*		1.7									1385	2		0.8			1842	22		8.8			531	1		0.403226
		974	1		0.401606			1046	98		39.2															1386	1		0.4			1845	7		2.8
		975	197		79.1165			1047	27		10.8															1387	2		0.8			1848	7		2.8				MPV*		5.4
		977	2		0.803213			1048	4		1.6															1393	1		0.4			1851	1		0.4
		979	1		0.401606			1049	3		1.2																					1854	2		0.8
		980	1		0.401606			1050	9		3.6																MPV*		1.4			1857	1		0.4
		981	2		0.803213			1051	5		2																					1860	1		0.4
		990	1		0.401606			1052	1		0.4																					1866	1		0.4
								1054	1		0.4																					1869	2		0.8
			MPV*		5.8			1055	2		0.8																					1872	1		0.4
								1057	1		0.4																					1881	1		0.4
								1059	1		0.4																					1905	2		0.8
								1060	1		0.4																					1911	1		0.4
								1062	1		0.4																					1944	1		0.4
								1072	1		0.4
																																	MPV*		6.8
									MPV*		3.5
		*Maximum percentage variation (%) = [ (Largest - Smallest) / Modal ] * 100
