# Supplementary material for: Structure and variation of the mitochondrial genome of fishes
Source: BMC Genomics. 2016 Sep 7;17(1):719. doi: 10.1186/s12864-016-3054-y (PMC5015259; doi:10.1186/s12864-016-3054-y)
Supplement: Additional file 5: Table S5. — Variation in overlap length between protein-coding genes in the mt genomes of 250 fishes. (XLSX 41 kb) [file 12864_2016_3054_MOESM5_ESM.xlsx]

## Sheet: overlap
		Additional file 5: Table S5. Variation in overlap length between protein-coding genes in mt genomes of 250 fishes.
		ATP8-ATP6						ND4L-ND4				ND5-ND6
		Length (nt)	Species		%			Length (nt)	Species	%		Length (nt)	Species		%
		0*1	2		0.8			7	250	100		0*1	7		2.8
		4	1		0.4							4	169		67.6
		7	9		3.6							5	48		19.2
		10	235		94							6	1		0.4
		11	1		0.4							7	1		0.4
		31	2		0.8							8	3		1.2
												15	4		1.6
												17	2		0.8
												21	1		0.4
												39	1		0.4
												42	1		0.4
												48	1		0.4
												49	1		0.4
												110	1		0.4
												Non-adjacent*2	9		3.6
		*1 Two genes are adjacent without overlapping．
		*2 Two genes are separated due to gene rearrangements.
