# Supplementary material for: Structure and variation of the mitochondrial genome of fishes
Source: BMC Genomics. 2016 Sep 7;17(1):719. doi: 10.1186/s12864-016-3054-y (PMC5015259; doi:10.1186/s12864-016-3054-y)
Supplement: Additional file 6: Figure S1-a. — Aligned amino acid sequences of the ATP8 gene in mt genomes of 250 fishes. Figure S1-b. Aligned amino acid sequences of the ATP6 gene in mt genomes of 250 fishes. Figure S1-c. Aligned amino acid sequences of the COI gene in mt genomes of 250 fishes. Figure S1-d. Aligned amino acid sequences of the COII gene in mt genomes of 250 fishes. Figure S1-e. Aligned amino acid sequences of the COIII gene in mt genomes of 250 fishes. Figure S1-f. Aligned amino acid sequences of the Cyt b gene in mt genomes of 250 fishes. Figure S1-g. Aligned amino acid sequences of the ND1 gene in mt genomes of 249 fishes. Figure S1-h. Aligned amino acid sequences of the ND2 gene in mt genomes of 250 fishes. Figure S1-i. Aligned amino acid sequences of the ND3 gene in mt genomes of 250 fishes. Figure S1-j. Aligned amino acid sequences of the ND4L gene in mt genomes of 250 fishes. Figure S1-k. Aligned amino acid sequences of the ND4 gene in mt genomes of 250 fishes. Figure S1-l. Aligned amino acid sequences of the ND5 gene in mt genomes of 250 fishes. Figure S1-m. Aligned amino acid sequences of the ND6 gene in mt genomes of 249 fishes. (ZIP 3250 kb) [file 12864_2016_3054_MOESM6_ESM.zip]

Archive with 31 entries (28 files):
- Additional file 6 prot align/
- Additional file 6 prot align/.DS_Store
- Additional file 6 prot align/AF6a-ATP8.pdf
- __MACOSX/
- __MACOSX/Additional file 6 prot align/
- __MACOSX/Additional file 6 prot align/._AF6a-ATP8.pdf
- Additional file 6 prot align/AF6b-ATP6.pdf
- __MACOSX/Additional file 6 prot align/._AF6b-ATP6.pdf
- Additional file 6 prot align/AF6c-COI.pdf
- __MACOSX/Additional file 6 prot align/._AF6c-COI.pdf
- Additional file 6 prot align/AF6d-COII.pdf
- __MACOSX/Additional file 6 prot align/._AF6d-COII.pdf
- Additional file 6 prot align/AF6e-COIII.pdf
- __MACOSX/Additional file 6 prot align/._AF6e-COIII.pdf
- Additional file 6 prot align/AF6f-Cyb.pdf
- __MACOSX/Additional file 6 prot align/._AF6f-Cyb.pdf
- Additional file 6 prot align/AF6g-ND1.pdf
- __MACOSX/Additional file 6 prot align/._AF6g-ND1.pdf
- Additional file 6 prot align/AF6h-ND2.pdf
- __MACOSX/Additional file 6 prot align/._AF6h-ND2.pdf
- Additional file 6 prot align/AF6i-ND3.pdf
- __MACOSX/Additional file 6 prot align/._AF6i-ND3.pdf
- Additional file 6 prot align/AF6j-N4L.pdf
- __MACOSX/Additional file 6 prot align/._AF6j-N4L.pdf
- Additional file 6 prot align/AF6k-ND4.pdf
- __MACOSX/Additional file 6 prot align/._AF6k-ND4.pdf
- Additional file 6 prot align/AF6l-ND5.pdf
- __MACOSX/Additional file 6 prot align/._AF6l-ND5.pdf
- Additional file 6 prot align/AF6m-ND6.pdf
- __MACOSX/Additional file 6 prot align/._AF6m-ND6.pdf
- __MACOSX/._Additional file 6 prot align
