# Supplementary material for: Structure and variation of the mitochondrial genome of fishes
Source: BMC Genomics. 2016 Sep 7;17(1):719. doi: 10.1186/s12864-016-3054-y (PMC5015259; doi:10.1186/s12864-016-3054-y)
Supplement: Additional file 7: Table S6. — Proportion of invariable amino acid sites in 13 protein-coding genes in the mt genomes of 250 fishes. (XLSX 41 kb) [file 12864_2016_3054_MOESM7_ESM.xlsx]

## Sheet: invariable
	Additional file 7: Table S6. Proportion of invariable amino acid sites in 13 protein-coding genes in mt genomes of 250 fishes.
			Modal number of amino acids (nucleotides)				Number of invariable amino acid sites			Proportion of invariable amino acid sites [%]
	ATP8		56	(168)			0			0
	ATP6		227	(683)			23			10.13
	COI		517	(1551)			275			53.19
	COII		230	(691)			51			22.17
	COIII		261	(785)			90			34.48
	Cyt b		380	(1141)			115			30.26
	ND1		325	(975)			71			21.85
	ND2		348	(1046)			7			2.01
	ND3		116	(349)			24			20.69
	ND4L		99	(297)			7			7.07
	ND4		460	(1381)			76			16.52
	ND5		613	(1839)			89			14.52
	ND6		174	(522)			1			0.57
