# Supplementary material for: Structure and variation of the mitochondrial genome of fishes
Source: BMC Genomics. 2016 Sep 7;17(1):719. doi: 10.1186/s12864-016-3054-y (PMC5015259; doi:10.1186/s12864-016-3054-y)
Supplement: Additional file 8: Table S7. — Base frequencies for 83 nucleotide positions of 22 tRNA genes in the mt genomes of 250 fishes. (XLS 13112 kb) [file 12864_2016_3054_MOESM8_ESM.xls]

## Sheet: Ala
	Additional file 8: Table S7. Base frequencies per 83 nucleotide positions of 22 tRNA genes in mt genomes of 250 fishes.
		tRNA Ala
					AA stem							D stem			Dloop								D stem												AC stem
		1	2	3	4	5	6	7	8	9	10	11	12	13	14	15	16	17	18	19	20	28	29	30	31	32	33	34	35	36	37	38	39	40	41	42	43	44	45	46
	A	230	240	15	5	0	0	7	0	244	2	0	0	0	250	241	2	11	248	1	1	248	249	2	0	57	1	1	0	0	27	1	1	0	0	0	248	4	59	0
	C	0	0	0	1	218	49	1	0	0	0	246	0	0	0	0	0	3	1	0	0	0	0	0	31	1	25	223	1	0	34	3	0	2	0	250	0	13	1	229
	G	18	10	235	244	2	0	0	0	6	236	0	0	0	0	8	4	5	0	0	0	2	1	248	0	187	2	1	0	250	38	59	0	0	250	0	1	3	126	0
	T	2	0	0	0	30	201	242	250	0	12	4	250	250	0	1	244	231	1	1	0	0	0	0	219	5	222	25	249	0	151	187	249	248	0	0	1	230	64	21
	-																			248	249
	A	92	96	6	2	0	0	2.8	0	97.6	0.8	0	0	0	100	96.4	0.8	4.4	99.2	0.4	0.4	99.2	99.6	0.8	0	22.8	0.4	0.4	0	0	10.8	0.4	0.4	0	0	0	99.2	1.6	23.6	0
	C	0	0	0	0.4	87.2	19.6	0.4	0	0	0	98.4	0	0	0	0	0	1.2	0.4	0	0	0	0	0	12.4	0.4	10	89.2	0.4	0	13.6	1.2	0	0.8	0	100	0	5.2	0.4	91.6
	G	7.2	4	94	97.6	0.8	0	0	0	2.4	94.4	0	0	0	0	3.2	1.6	2	0	0	0	0.8	0.4	99.2	0	74.8	0.8	0.4	0	100	15.2	23.6	0	0	100	0	0.4	1.2	50.4	0
	T	0.8	0	0	0	12	80.4	96.8	100	0	4.8	1.6	100	100	0	0.4	97.6	92.4	0.4	0.4	0	0	0	0	87.6	2	88.8	10	99.6	0	60.4	74.8	99.6	99.2	0	0	0.4	92	25.6	8.4
	-	0	0	0	0	0	0	0	0	0	0	0	0	0	0	0	0	0	0	99.2	99.6	0	0	0	0	0	0	0	0	0	0	0	0	0	0	0	0	0	0	0
		D	R	R	V	B	Y	H	T	R	D	Y	T	T	A	D	D		H			R	R	R	Y				Y	G			W	Y	G	C	D			Y
						V loop					T stem						T loop						T stem			AA stem
		47	48	49	50	51	52	53	56	57	58	59	60	61	62	63	64	65	66	67	71	72	73	74	75	76	77	78	79	80	81	82	83
	A	249	7	132	217	8	244	0	6	1	18	31	6	86	1	246	123	98	57	5	0	0	0	3	0	238	182	16	0	0	0	1	248
	C	0	3	1	7	1	4	0	0	13	0	0	0	2	0	1	0	5	4	16	244	214	147	2	217	0	0	0	27	227	7	0	1
	G	1	231	105	7	234	2	1	244	3	231	219	244	80	2	2	126	2	184	9	0	0	0	244	1	2	66	233	1	0	0	0	0
	T	0	9	12	19	7	0	249	0	233	1	0	0	82	247	1	1	145	5	218	6	36	103	1	32	10	2	1	222	23	243	249	1
	-																			2
	A	99.6	2.8	52.8	86.8	3.2	97.6	0	2.4	0.4	7.2	12.4	2.4	34.4	0.4	98.4	49.2	39.2	22.8	2	0	0	0	1.2	0	95.2	72.8	6.4	0	0	0	0.4	99.2
	C	0	1.2	0.4	2.8	0.4	1.6	0	0	5.2	0	0	0	0.8	0	0.4	0	2	1.6	6.4	97.6	85.6	58.8	0.8	86.8	0	0	0	10.8	90.8	2.8	0	0.4
	G	0.4	92.4	42	2.8	93.6	0.8	0.4	97.6	1.2	92.4	87.6	97.6	32	0.8	0.8	50.4	0.8	73.6	3.6	0	0	0	97.6	0.4	0.8	26.4	93.2	0.4	0	0	0	0
	T	0	3.6	4.8	7.6	2.8	0	99.6	0	93.2	0.4	0	0	32.8	98.8	0.4	0.4	58	2	87.2	2.4	14.4	41.2	0.4	12.8	4	0.8	0.4	88.8	9.2	97.2	99.6	0.4
	-	0	0	0	0	0	0	0	0	0	0	0	0	0	0	0	0	0	0	0.8	0	0	0	0	0	0	0	0	0	0	0	0	0
		R					V	K	R		D	R	R		D		D				Y	Y	Y		B	D	D	D	B	Y	Y	W	H
		The numbers from 1 to 83 denote nucleotide positions common to all the tRNAs (see inset of Figue 4). Orange shows anticodon region. Upper letter at the bottom of each column shows IUB nucleotide code as a common denominator.

## Sheet: Arg
	Additional file 8: Table S7. Continued.
		tRNA Arg
					AA stem							D stem			D loop									D stem												AC stem
		1	2	3	4	5	6	7	8	9	10	11	12	13	14	15	16	17	18	19	20	21	28	29	30	31	32	33	34	35	36	37	38	39	40	41	42	43	44	45
	A	223	26	54	13	155	114	0		250	4		20	4	244	244	112	138	174	88	4	1	242	180	249		159	8	0		5	244						24
	C	1	1	4	113	7	7	23			1	1	104	55			17	32	29	1						207	70	55	46	2		1	3			250			250	5
	G	24	223	189	19	61	104	1			243					4	79	31	2				5	70	1		2	11	1		245	5					250	226	0	1
	T	2	0	3	105	27	25	226	250		2	249	126	191	6	2	42	49	39	3	1		3	0		43	19	176	203	248			247	250	250			0	0	244
	-																		6	158	245	249
	A	89.2	10.4	21.6	5.2	62	45.6	0	0	100	1.6	0	8	1.6	97.6	97.6	44.8	55.2	69.6	35.2	1.6	0.4	96.8	72	99.6	0	63.6	3.2	0	0	2	97.6	0	0	0	0	0	9.6	0	0
	C	0.4	0.4	1.6	45.2	2.8	2.8	9.2	0	0	0.4	0.4	41.6	22	0	0	6.8	12.8	11.6	0.4	0	0	0	0	0	82.8	28	22	18.4	0.8	0	0.4	1.2	0	0	100	0	0	100	2
	G	9.6	89.2	75.6	7.6	24.4	41.6	0.4	0	0	97.2	0	0	0	0	1.6	31.6	12.4	0.8	0	0	0	2	28	0.4	0	0.8	4.4	0.4	0	98	2	0	0	0	0	100	90.4	0	0.4
	T	0.8	0	1.2	42	10.8	10	90.4	100	0	0.8	99.6	50.4	76.4	2.4	0.8	16.8	19.6	15.6	1.2	0.4	0	1.2	0	0	17.2	7.6	70.4	81.2	99.2	0	0	98.8	100	100	0	0	0	0	97.6
	-	0	0	0	0	0	0	0	0	0	0	0	0	0	0	0	0	0	2.4	63.2	98	99.6	0	0	0	0	0	0	0	0	0	0	0	0	0	0	0	0	0	0
			V					B	T	A		Y	H	H	W	D							D	R	R	Y			B	Y	R	V	Y	T	T	C	G	R	C	B
								V loop					T stem							T loop							T stem			AA stem
		46	47	48	49	50	51	52	53	54	56	57	58	59	60	61	62	63	64	65	66	67	68	69	71	72	73	74	75	76	77	78	79	80	81	82	83
	A		245	200	197	227	152	93	7		0	78	4	8	5	2	1	141	232	245	59	3	1		0	2	212	123	205	209	7	21	103	9	0	3	129
	C	238	1	1	7	16	1	126	56		48	7	16		1	6	2	50	2	1	36	45		2	247	245	4	2	2	8	109	70	18	182	217	31	7
	G		4	49	30	2	95	3	2		2	161	3	240	244	3	8	1	14	0	135	1			1	0	30	1	43	27	0	3	120	3	1	0	17
	T	12	0	0	16	5	2	28	184	1	200	4	227	2		239	239	58	2	3	17	197	1		2	3	4	124	0	6	134	156	9	56	32	216	97
	-								1	249										1	3	4	248	248
	A	0	98	80	78.8	90.8	60.8	37.2	2.8	0	0	31.2	1.6	3.2	2	0.8	0.4	56.4	92.8	98	23.6	1.2	0.4	0	0	0.8	84.8	49.2	82	83.6	2.8	8.4	41.2	3.6	0	1.2	51.6
	C	95.2	0.4	0.4	2.8	6.4	0.4	50.4	22.4	0	19.2	2.8	6.4	0	0.4	2.4	0.8	20	0.8	0.4	14.4	18	0	0.8	98.8	98	1.6	0.8	0.8	3.2	43.6	28	7.2	72.8	86.8	12.4	2.8
	G	0	1.6	19.6	12	0.8	38	1.2	0.8	0	0.8	64.4	1.2	96	97.6	1.2	3.2	0.4	5.6	0	54	0.4	0	0	0.4	0	12	0.4	17.2	10.8	0	1.2	48	1.2	0.4	0	6.8
	T	4.8	0	0	6.4	2	0.8	11.2	73.6	0.4	80	1.6	90.8	0.8	0	95.6	95.6	23.2	0.8	1.2	6.8	78.8	0.4	0	0.8	1.2	1.6	49.6	0	2.4	53.6	62.4	3.6	22.4	12.8	86.4	38.8
	-	0	0	0	0	0	0	0	0.4	99.6	0	0	0	0	0	0	0	0	0	0.4	1.2	1.6	99.2	99.2	0	0	0	0	0	0	0	0	0	0	0	0	0
		Y	V	V							B			D	V										B	H			V		H				B	H
		The numbers from 1 to 83 denote nucleotide positions common to all the tRNAs (see inset of Figue 4). Orange shows anticodon region. Upper letter at the bottom of each column shows IUB nucleotide code as a common denominator.

## Sheet: Asn
	Additional file 8: Table S7. Continued.
		tRNA Asn
					AA stem							D stem			D loop										D stem												AC stem
		1	2	3	4	5	6	7	8	9	10	11	12	13	14	15	16	17	18	19	20	21	22	28	29	30	31	32	33	34	35	36	37	38	39	40	41	42	43	44
	A	1	246	4	196	5	39	71	248	15	2	0	0	0	7	0	5	1	1	15	1	51	5	16	141	4	0	28	0	1	0	245	2	0	0	0	0	0	249	249
	C	1	0	0	1	60	1	0	1	2	0	245	21	231	0	213	8	0	0	37	1	4	0	1	1	0	234	2	223	5	3	0	0	250	0	0	0	0	0	0
	G	0	4	246	52	2	198	179	1	3	248	0	0	0	234	2	4	247	249	4	3	23	0	232	108	246	0	216	0	0	0	5	248	0	0	250	0	0	1	0
	T	248	0	0	1	183	12	0	0	230	0	5	229	19	9	35	233	2	0	194	245	170	1	1	0	0	16	4	27	244	247	0	0	0	250	0	250	250	0	1
	-																					2	244
	A	0.4	98.4	1.6	78.4	2	15.6	28.4	99.2	6	0.8	0	0	0	2.8	0	2	0.4	0.4	6	0.4	20.4	2	6.4	56.4	1.6	0	11.2	0	0.4	0	98	0.8	0	0	0	0	0	99.6	99.6
	C	0.4	0	0	0.4	24	0.4	0	0.4	0.8	0	98	8.4	92.4	0	85.2	3.2	0	0	14.8	0.4	1.6	0	0.4	0.4	0	93.6	0.8	89.2	2	1.2	0	0	100	0	0	0	0	0	0
	G	0	1.6	98.4	20.8	0.8	79.2	71.6	0.4	1.2	99.2	0	0	0	93.6	0.8	1.6	98.8	99.6	1.6	1.2	9.2	0	92.8	43.2	98.4	0	86.4	0	0	0	2	99.2	0	0	100	0	0	0.4	0
	T	99.2	0	0	0.4	73.2	4.8	0	0	92	0	2	91.6	7.6	3.6	14	93.2	0.8	0	77.6	98	68	0.4	0.4	0	0	6.4	1.6	10.8	97.6	98.8	0	0	0	100	0	100	100	0	0.4
	-	0	0	0	0	0	0	0	0	0	0	0	0	0	0	0	0	0	0	0	0	0.8	97.6	0	0	0	0	0	0	0	0	0	0	0	0	0	0	0	0	0
		H	R	R				R	V		R	Y	Y	Y	D	B		D	R						V	R	Y		Y	H	Y	R	R	C	T	G	T	T	R	W
									V loop					T stem						T loop						T stem			AA stem
		45	46	47	48	49	50	51	52	53	54	56	57	58	59	60	61	62	63	64	65	66	67	71	72	73	74	75	76	77	78	79	80	81	82	83
	A	0	0	243	242	24	229	36	12	9	2	12	16	223	2	2	244	1	1	17	250	13	3	0	0	0	32	0	1	4	161	1	0	2	248	3
	C	247	2	0	0	0	8	5	7	3	12	0	33	0	0	0	0	0	249	0	0	1	1	249	249	26	2	234	160	152	2	30	245	3	2	0
	G	0	0	7	6	224	0	149	13	3	0	237	6	27	248	248	2	0	0	233	0	235	246	0	0	0	95	0	0	5	76	1	0	0	0	235
	T	3	248	0	2	2	13	60	218	235	234	1	195	0	0	0	4	249	0	0	0	1	0	1	1	224	121	16	89	89	11	218	5	245	0	12
	-										2
	A	0	0	97.2	96.8	9.6	91.6	14.4	4.8	3.6	0.8	4.8	6.4	89.2	0.8	0.8	97.6	0.4	0.4	6.8	100	5.2	1.2	0	0	0	12.8	0	0.4	1.6	64.4	0.4	0	0.8	99.2	1.2
	C	98.8	0.8	0	0	0	3.2	2	2.8	1.2	4.8	0	13.2	0	0	0	0	0	99.6	0	0	0.4	0.4	99.6	99.6	10.4	0.8	93.6	64	60.8	0.8	12	98	1.2	0.8	0
	G	0	0	2.8	2.4	89.6	0	59.6	5.2	1.2	0	94.8	2.4	10.8	99.2	99.2	0.8	0	0	93.2	0	94	98.4	0	0	0	38	0	0	2	30.4	0.4	0	0	0	94
	T	1.2	99.2	0	0.8	0.8	5.2	24	87.2	94	93.6	0.4	78	0	0	0	1.6	99.6	0	0	0	0.4	0	0.4	0.4	89.6	48.4	6.4	35.6	35.6	4.4	87.2	2	98	0	4.8
	-	0	0	0	0	0	0	0	0	0	0.8	0	0	0	0	0	0	0	0	0	0	0	0	0	0	0	0	0	0	0	0	0	0	0	0	0
		Y	Y	R	D	D	H					D		R	R	R	D	W	M	R	A		V	Y	Y	Y		Y	H				Y	H	M	D
		The numbers from 1 to 83 denote nucleotide positions common to all the tRNAs (see inset of Figue 4). Orange shows anticodon region. Upper letter at the bottom of each column shows IUB nucleotide code as a common denominator.

## Sheet: Asp
	Additional file 8: Table S7. Continued.
		tRNA Asp
					AA stem							D stem			D loop											D stem												AC stem
		1	2	3	4	5	6	7	8	9	10	11	12	13	14	15	16	17	18	19	20	21	22	23	28	29	30	31	32	33	34	35	36	37	38	39	40	41	42	43
	A	195	231	17	211	1	193	0	0	245	4	0	234	231	238	214	55	89	75	97	72	97	55	13	14	26	244	0	225	4	0	35	0	1	0	0	0	0	0	213
	C	0	1	1	5	161	7	227	0	0	0	1	1	0	4	4	88	48	28	39	47	23	4	0	5	8	1	235	10	181	31	1	243	169	3	3	0	0	250	0
	G	54	17	232	33	0	32	1	0	5	246	0	4	6	0	21	5	48	94	29	8	0	0	0	3	2	5	0	12	1	3	208	0	0	0	1	250	0	0	36
	T	1	1	0	1	88	18	22	250	0	0	249	11	13	8	11	102	62	37	40	58	33	8	1	228	214	0	15	3	64	216	6	7	80	247	246	0	250	0	1
	-																	3	16	45	65	97	183	236
	A	78	92.4	6.8	84.4	0.4	77.2	0	0	98	1.6	0	93.6	92.4	95.2	85.6	22	35.6	30	38.8	28.8	38.8	22	5.2	5.6	10.4	97.6	0	90	1.6	0	14	0	0.4	0	0	0	0	0	85.2
	C	0	0.4	0.4	2	64.4	2.8	90.8	0	0	0	0.4	0.4	0	1.6	1.6	35.2	19.2	11.2	15.6	18.8	9.2	1.6	0	2	3.2	0.4	94	4	72.4	12.4	0.4	97.2	67.6	1.2	1.2	0	0	100	0
	G	21.6	6.8	92.8	13.2	0	12.8	0.4	0	2	98.4	0	1.6	2.4	0	8.4	2	19.2	37.6	11.6	3.2	0	0	0	1.2	0.8	2	0	4.8	0.4	1.2	83.2	0	0	0	0.4	100	0	0	14.4
	T	0.4	0.4	0	0.4	35.2	7.2	8.8	100	0	0	99.6	4.4	5.2	3.2	4.4	40.8	24.8	14.8	16	23.2	13.2	3.2	0.4	91.2	85.6	0	6	1.2	25.6	86.4	2.4	2.8	32	98.8	98.4	0	100	0	0.4
	-	0	0	0	0	0	0	0	0	0	0	0	0	0	0	0	0	1.2	6.4	18	26	38.8	73.2	94.4	0	0	0	0	0	0	0	0	0	0	0	0	0	0	0	0
		D		V		H		B	T	R	R	Y		D	H													Y			B		Y	H	Y	B	G	T	C	D
										V loop					T stem						T loop						T stem			AA stem
		44	45	46	47	48	49	50	51	52	53	54	56	57	58	59	60	61	62	63	64	65	66	67	71	72	73	74	75	76	77	78	79	80	81	82	83
	A	222	8	23	219	217	99	231	174	16	7	0	6	1	55	30	1	2	1	202	201	245	69	2	0	0	1	59	1	228	5	82	6	0	2	2	132
	C	1	1	0	4	6	1	5	3	8	38	0	0	68	1	0	0	5	0	6	2	3	116	174	250	228	188	2	240	2	25	0	46	221	17	23	5
	G	25	240	227	0	24	142	6	64	7	1	0	243	1	190	220	249	0	10	26	47	0	44	3	0	0	4	189	0	20	4	167	5	1	0	0	90
	T	2	1	0	27	3	8	8	9	219	203	1	1	180	4	0	0	243	239	16	0	2	21	69	0	22	57	0	9	0	216	1	193	28	231	225	23
	-										1	249												2
	A	88.8	3.2	9.2	87.6	86.8	39.6	92.4	69.6	6.4	2.8	0	2.4	0.4	22	12	0.4	0.8	0.4	80.8	80.4	98	27.6	0.8	0	0	0.4	23.6	0.4	91.2	2	32.8	2.4	0	0.8	0.8	52.8
	C	0.4	0.4	0	1.6	2.4	0.4	2	1.2	3.2	15.2	0	0	27.2	0.4	0	0	2	0	2.4	0.8	1.2	46.4	69.6	100	91.2	75.2	0.8	96	0.8	10	0	18.4	88.4	6.8	9.2	2
	G	10	96	90.8	0	9.6	56.8	2.4	25.6	2.8	0.4	0	97.2	0.4	76	88	99.6	0	4	10.4	18.8	0	17.6	1.2	0	0	1.6	75.6	0	8	1.6	66.8	2	0.4	0	0	36
	T	0.8	0.4	0	10.8	1.2	3.2	3.2	3.6	87.6	81.2	0.4	0.4	72	1.6	0	0	97.2	95.6	6.4	0	0.8	8.4	27.6	0	8.8	22.8	0	3.6	0	86.4	0.4	77.2	11.2	92.4	90	9.2
	-	0	0	0	0	0	0	0	0	0	0.4	99.6	0	0	0	0	0	0	0	0	0	0	0	0.8	0	0	0	0	0	0	0	0	0	0	0	0	0
				R	H								D			R	R	H	D		V	H			C	Y		V	H	V		D		B	H	H
		The numbers from 1 to 83 denote nucleotide positions common to all the tRNAs (see inset of Figue 4). Orange shows anticodon region. Upper letter at the bottom of each column shows IUB nucleotide code as a common denominator.

## Sheet: Cys
	Additional file 8: Table S7. Continued.
		tRNA Cys
					AA stem							D stem			D loop						D stem												AC stem
		1	2	3	4	5	6	7	8	9	10	11	12	13	14	15	16	17	18	28	29	30	31	32	33	34	35	36	37	38	39	40	41	42	43	44	45	46	47	48
	A	224	2	1	2	2	2	8	139	27	1	0	7	18	73	47	146	21	2	97	3	250	0	119	7	39	206	3	230	0	1	0	0	250	250	242	2	0	1	52
	C	0	1	211	174	179	91	1	6	0	0	0	0	3	6	34	5	18	0	6	242	0	112	0	35	109	0	0	2	3	0	0	250	0	0	1	45	246	38	6
	G	26	246	1	0	1	5	241	47	222	249	0	242	8	5	32	23	19	1	13	0	0	1	126	4	13	41	247	15	0	0	250	0	0	0	7	0	0	0	126
	T	0	1	37	74	68	152	0	58	1	0	250	1	105	166	137	76	52	2	18	5	0	137	5	204	89	3	0	3	247	249	0	0	0	0	0	203	4	211	66
	-													116				140	245	116
	A	89.6	0.8	0.4	0.8	0.8	0.8	3.2	55.6	10.8	0.4	0	2.8	7.2	29.2	18.8	58.4	8.4	0.8	38.8	1.2	100	0	47.6	2.8	15.6	82.4	1.2	92	0	0.4	0	0	100	100	96.8	0.8	0	0.4	20.8
	C	0	0.4	84.4	69.6	71.6	36.4	0.4	2.4	0	0	0	0	1.2	2.4	13.6	2	7.2	0	2.4	96.8	0	44.8	0	14	43.6	0	0	0.8	1.2	0	0	100	0	0	0.4	18	98.4	15.2	2.4
	G	10.4	98.4	0.4	0	0.4	2	96.4	18.8	88.8	99.6	0	96.8	3.2	2	12.8	9.2	7.6	0.4	5.2	0	0	0.4	50.4	1.6	5.2	16.4	98.8	6	0	0	100	0	0	0	2.8	0	0	0	50.4
	T	0	0.4	14.8	29.6	27.2	60.8	0	23.2	0.4	0	100	0.4	42	66.4	54.8	30.4	20.8	0.8	7.2	2	0	54.8	2	81.6	35.6	1.2	0	1.2	98.8	99.6	0	0	0	0	0	81.2	1.6	84.4	26.4
	-	0	0	0	0	0	0	0	0	0	0	0	0	46.4	0	0	0	56	98	46.4	0	0	0	0	0	0	0	0	0	0	0	0	0	0	0	0	0	0	0	0
		R			H			V		D	R	T	D								H	A	B	D			D	R		Y	W	G	C	A	A	V	H	Y	H
				V loop					T stem							T loop								T stem			AA stem
		49	50	51	52	53	56	57	58	59	60	61	62	63	64	65	66	67	68	69	70	71	72	73	74	75	76	77	78	79	80	81	82	83
	A	199	239	5	176	149	1	1	208	14	75	6	13	195	187	47	59	26	0	1	0	3	0	2	36	1	0	13	15	14	16	1	0	0
	C	1	1	0	1	37	0	177	12	4	5	151	5	23	5	111	86	27	3	1	0	166	225	23	3	247	239	4	1	0	1	244	13	0
	G	50	9	245	34	26	248	4	27	232	166	18	5	15	52	11	55	74	4	0	1	3	4	12	209	1	1	225	234	234	227	0	0	1
	T	0	1	0	39	38	1	68	3	0	4	75	227	17	6	80	46	10	0	0	0	78	21	213	2	1	10	8	0	2	6	5	237	249
	-															1	4	113	243	248	249
	A	79.6	95.6	2	70.4	59.6	0.4	0.4	83.2	5.6	30	2.4	5.2	78	74.8	18.8	23.6	10.4	0	0.4	0	1.2	0	0.8	14.4	0.4	0	5.2	6	5.6	6.4	0.4	0	0
	C	0.4	0.4	0	0.4	14.8	0	70.8	4.8	1.6	2	60.4	2	9.2	2	44.4	34.4	10.8	1.2	0.4	0	66.4	90	9.2	1.2	98.8	95.6	1.6	0.4	0	0.4	97.6	5.2	0
	G	20	3.6	98	13.6	10.4	99.2	1.6	10.8	92.8	66.4	7.2	2	6	20.8	4.4	22	29.6	1.6	0	0.4	1.2	1.6	4.8	83.6	0.4	0.4	90	93.6	93.6	90.8	0	0	0.4
	T	0	0.4	0	15.6	15.2	0.4	27.2	1.2	0	1.6	30	90.8	6.8	2.4	32	18.4	4	0	0	0	31.2	8.4	85.2	0.8	0.4	4	3.2	0	0.8	2.4	2	94.8	99.6
	-	0	0	0	0	0	0	0	0	0	0	0	0	0	0	0.4	1.6	45.2	97.2	99.2	99.6	0	0	0	0	0	0	0	0	0	0	0	0	0
		V		R			D			V													B				B		V	D		H	Y	K
		The numbers from 1 to 83 denote nucleotide positions common to all the tRNAs (see inset of Figue 4). Orange shows anticodon region. Upper letter at the bottom of each column shows IUB nucleotide code as a common denominator.

## Sheet: Gln
	Additional file 8: Table S7. Continued.
		tRNA Gln
					AA stem							D stem			D loop										D stem												AC stem
		1	2	3	4	5	6	7	8	9	10	11	12	13	14	15	16	17	18	19	20	21	22	28	29	30	31	32	33	34	35	36	37	38	39	40	41	42	43	44
	A	0	250	1	94	238	218	26	0	19	0	0	1	1	248	27	24	5	2	204	240	12	1	7	1	247	0	23	176	210	5	237	2	0	0	0	0	0	246	4
	C	0	0	0	0	0	1	1	0	0	0	0	0	0	0	1	14	2	1	0	0	0	0	1	248	0	248	52	3	0	0	0	0	3	1	0	0	0	1	0
	G	1	0	249	155	10	29	220	1	231	249	1	248	0	1	210	8	237	247	43	7	1	0	242	0	2	0	18	52	40	245	13	245	1	0	0	0	250	3	12
	T	249	0	0	1	2	2	3	249	0	1	249	1	249	1	12	204	6	0	3	2	0	0	0	1	1	2	157	19	0	0	0	3	246	249	250	250	0	0	234
	-																				1	237	249
	A	0	100	0.4	37.6	95.2	87.2	10.4	0	7.6	0	0	0.4	0.4	99.2	10.8	9.6	2	0.8	81.6	96	4.8	0.4	2.8	0.4	98.8	0	9.2	70.4	84	2	94.8	0.8	0	0	0	0	0	98.4	1.6
	C	0	0	0	0	0	0.4	0.4	0	0	0	0	0	0	0	0.4	5.6	0.8	0.4	0	0	0	0	0.4	99.2	0	99.2	20.8	1.2	0	0	0	0	1.2	0.4	0	0	0	0.4	0
	G	0.4	0	99.6	62	4	11.6	88	0.4	92.4	99.6	0.4	99.2	0	0.4	84	3.2	94.8	98.8	17.2	2.8	0.4	0	96.8	0	0.8	0	7.2	20.8	16	98	5.2	98	0.4	0	0	0	100	1.2	4.8
	T	99.6	0	0	0.4	0.8	0.8	1.2	99.6	0	0.4	99.6	0.4	99.6	0.4	4.8	81.6	2.4	0	1.2	0.8	0	0	0	0.4	0.4	0.8	62.8	7.6	0	0	0	1.2	98.4	99.6	100	100	0	0	93.6
	-	0	0	0	0	0	0	0	0	0	0	0	0	0	0	0	0	0	0	0	0.4	94.8	99.6	0	0	0	0	0	0	0	0	0	0	0	0	0	0	0	0	0
		K	A	R	D	D			K	R	K	K	D	W	D				V	D				V	H	D	Y			R	R	R	D	B	Y	T	T	G	V	D
									V loop					T stem							T loop						T stem			AA stem
		45	46	47	48	49	50	51	52	53	54	56	57	58	59	60	61	62	63	64	65	66	67	68	71	72	73	74	75	76	77	78	79	80	81	82	83
	A	0	0	0	0	12	64	190	8	5	2	93	103	11	0	1	0	0	2	90	246	83	5	0	1	0	0	8	4	3	1	0	0	0	0	247	207
	C	241	5	245	33	43	83	0	0	17	0	4	5	0	0	0	0	4	246	0	0	4	78	1	248	249	233	56	19	176	11	7	16	247	0	2	0
	G	2	0	0	0	3	60	57	242	189	0	36	42	239	250	245	0	1	2	160	2	145	7	0	0	0	0	1	0	1	0	0	0	0	0	1	37
	T	7	245	5	217	192	43	3	0	39	1	117	100	0	0	4	250	245	0	0	1	16	155	0	1	1	17	185	227	70	238	243	234	3	250	0	6
	-										247										1	2	5	249
	A	0	0	0	0	4.8	25.6	76	3.2	2	0.8	37.2	41.2	4.4	0	0.4	0	0	0.8	36	98.4	33.2	2	0	0.4	0	0	3.2	1.6	1.2	0.4	0	0	0	0	98.8	82.8
	C	96.4	2	98	13.2	17.2	33.2	0	0	6.8	0	1.6	2	0	0	0	0	1.6	98.4	0	0	1.6	31.2	0.4	99.2	99.6	93.2	22.4	7.6	70.4	4.4	2.8	6.4	98.8	0	0.8	0
	G	0.8	0	0	0	1.2	24	22.8	96.8	75.6	0	14.4	16.8	95.6	100	98	0	0.4	0.8	64	0.8	58	2.8	0	0	0	0	0.4	0	0.4	0	0	0	0	0	0.4	14.8
	T	2.8	98	2	86.8	76.8	17.2	1.2	0	15.6	0.4	46.8	40	0	0	1.6	100	98	0	0	0.4	6.4	62	0	0.4	0.4	6.8	74	90.8	28	95.2	97.2	93.6	1.2	100	0	2.4
	-	0	0	0	0	0	0	0	0	0	98.8	0	0	0	0	0	0	0	0	0	0.4	0.8	2	99.6	0	0	0	0	0	0	0	0	0	0	0	0	0
		B	Y	Y	Y			D	R					R	G	D	T	B	V	R					H	Y	Y		H		H	Y	Y	Y	T	V	D
		The numbers from 1 to 83 denote nucleotide positions common to all the tRNAs (see inset of Figue 4). Orange shows anticodon region. Upper letter at the bottom of each column shows IUB nucleotide code as a common denominator.

## Sheet: Glu249
	Additional file 8: Table S7. Continued.
		tRNA Glu*1
					AA stem							D stem			D loop							D stem												AC stem
		1	2	3	4	5	6	7	8	9	10	11	12	13	14	15	16	17	18	19	28	29	30	31	32	33	34	35	36	37	38	39	40	41	42	43	44	45	46	47
	A	6	1	0	0	3	2	61	0	240	0	0	2	22	249	222	16	155	213	18	1	249	246	0	15	35	2	8	7	1	1	0	0	0	0	227	220	19	0	0
	C	0	7	0	166	68	16	2	0	0	0	0	0	1	0	0	6	7	0	0	226	0	0	249	0	0	11	0	0	8	2	5	0	0	249	0	2	1	103	242
	G	243	0	1	1	1	1	185	0	9	249	0	1	223	0	21	12	13	3	1	2	0	2	0	231	213	0	241	239	2	2	0	0	0	0	22	13	222	0	0
	T	0	241	248	82	177	230	1	249	0	0	249	246	3	0	6	215	73	5	1	20	0	1	0	3	1	236	0	3	238	244	244	249	249	0	0	14	7	146	7
	-																	1	28	229
	A	2.4	0.4	0	0	1.2	0.8	24.5	0	96.4	0	0	0.8	8.8	100	89.2	6.4	62.2	85.5	7.2	0.4	100	98.8	0	6	14.1	0.8	3.2	2.8	0.4	0.4	0	0	0	0	91.2	88.4	7.6	0	0
	C	0	2.8	0	66.7	27.3	6.4	0.8	0	0	0	0	0	0.4	0	0	2.4	2.8	0	0	90.8	0	0	100	0	0	4.4	0	0	3.2	0.8	2	0	0	100	0	0.8	0.4	41.4	97.2
	G	97.6	0	0.4	0.4	0.4	0.4	74.3	0	3.6	100	0	0.4	89.6	0	8.4	4.8	5.2	1.2	0.4	0.8	0	0.8	0	92.8	85.5	0	96.8	96	0.8	0.8	0	0	0	0	8.8	5.2	89.2	0	0
	T	0	96.8	99.6	32.9	71.1	92.4	0.4	100	0	0	100	98.8	1.2	0	2.4	86.3	29.3	2	0.4	8	0	0.4	0	1.2	0.4	94.8	0	1.2	95.6	98	98	100	100	0	0	5.6	2.8	58.6	2.8
	-	0	0	0	0	0	0	0	0	0	0	0	0	0	0	0	0	0.4	11.2	92	0	0	0	0	0	0	0	0	0	0	0	0	0	0	0	0	0	0	0	0
		R	H	K	B				T	R	G	T	D		A	D						A	D	C	D	D	H	R	D			Y	T	T	C	R			Y	Y
					V loop					T stem							T loop						T stem			AA stem
		48	49	50	51	52	53	56	57	58	59	60	61	62	63	64	65	66	67	68	71	72	73	74	75	76	77	78	79	80	81	82	83
	A	207	0	28	142	7	1	0	0	16	12	1	0	0	242	152	245	87	0	0	0	0	22	39	6	1	175	60	73	248	238	0	18
	C	0	44	9	1	0	9	219	173	37	0	0	2	1	0	0	2	8	23	0	248	234	2	0	0	136	0	0	0	0	0	51	26
	G	39	3	1	106	234	4	0	0	2	237	248	0	10	5	97	2	137	1	0	0	0	102	208	243	8	69	185	175	1	9	0	4
	T	3	202	211	0	8	235	30	76	194	0	0	247	238	2	0	0	17	224	1	1	15	123	2	0	104	5	4	1	0	2	198	201
	-																		1	248
	A	83.1325	0	11.245	57.0281	2.81124	0.401606	0	0	6.4257	4.81928	0.401606	0	0	97.1888	61.0442	98.3936	34.9398	0	0	0	0	8.83534	15.6627	2.40964	0.401606	70.2811	24.0964	29.3173	99.5984	95.5823	0	7.22892
	C	0	17.6707	3.61446	0.401606	0	3.61446	87.9518	69.4779	14.8594	0	0	0.803213	0.401606	0	0	0.803213	3.21285	9.23695	0	99.5984	93.9759	0.803213	0	0	54.6185	0	0	0	0	0	20.4819	10.4418
	G	15.6627	1.20482	0.401606	42.5703	93.9759	1.60643	0	0	0.803213	95.1807	99.5984	0	4.01606	2.00803	38.9558	0.803213	55.0201	0.401606	0	0	0	40.9639	83.5341	97.5904	3.21285	27.7108	74.2972	70.2811	0.401606	3.61446	0	1.60643
	T	1.20482	81.1245	84.739	0	3.21285	94.3775	12.0482	30.5221	77.9116	0	0	99.1968	95.5823	0.803213	0	0	6.82731	89.9598	0.401606	0.401606	6.0241	49.3976	0.803213	0	41.7671	2.00803	1.60643	0.401606	0	0.803213	79.5181	80.7229
	-	0	0	0	0	0	0	0	0	0	0	0	0	0	0	0	0	0	0.401606	99.5984	0	0	0	0	0	0	0	0	0	0	0	0	0
		D	B		V	D		Y	Y		R	R	Y	B	D	R	V				Y	Y		D	R		D	D	D	R	D	Y
		*1 249 sequences compared.
		The numbers from 1 to 83 denote nucleotide positions common to all the tRNAs (see inset of Figue 4). Orange shows anticodon region. Upper letter at the bottom of each column shows IUB nucleotide code as a common denominator.

## Sheet: Gly
	Additional file 8: Table S7. Continued.
		tRNA Gly
					AA stem							D stem							D loop						D stem												AC stem
		1	2	3	4	5	6	7	8	9	10	11	12	13	14	15	16	17	18	19	20	21	22	28	29	30	31	32	33	34	35	36	37	38	39	40	41	42	43	44
	A	227	0	0	1	1	0	0	1	250	5	0	248	3	65	230	210	104	69	66	79	114	18	17	1	248	1	200	200	27	2	2	218	0	0	0	0	0	250	239
	C	0	13	232	6	9	19	237	0	0	0	1	0	102	40	2	13	66	27	62	25	5	0	0	2	0	77	10	12	1	2	0	1	244	2	0	250	250	0	11
	G	23	0	0	0	0	0	0	0	0	244	0	1	0	2	9	17	35	80	16	8	1	0	232	1	1	0	28	17	221	1	248	30	0	0	0	0	0	0	0
	T	0	237	18	243	240	231	13	249	0	1	249	1	145	143	9	10	45	74	89	80	11	1	1	246	1	172	12	21	1	245	0	1	6	248	250	0	0	0	0
	-																			17	58	119	231
	A	90.8	0	0	0.4	0.4	0	0	0.4	100	2	0	99.2	1.2	26	92	84	41.6	27.6	26.4	31.6	45.6	7.2	6.8	0.4	99.2	0.4	80	80	10.8	0.8	0.8	87.2	0	0	0	0	0	100	95.6
	C	0	5.2	92.8	2.4	3.6	7.6	94.8	0	0	0	0.4	0	40.8	16	0.8	5.2	26.4	10.8	24.8	10	2	0	0	0.8	0	30.8	4	4.8	0.4	0.8	0	0.4	97.6	0.8	0	100	100	0	4.4
	G	9.2	0	0	0	0	0	0	0	0	97.6	0	0.4	0	0.8	3.6	6.8	14	32	6.4	3.2	0.4	0	92.8	0.4	0.4	0	11.2	6.8	88.4	0.4	99.2	12	0	0	0	0	0	0	0
	T	0	94.8	7.2	97.2	96	92.4	5.2	99.6	0	0.4	99.6	0.4	58	57.2	3.6	4	18	29.6	35.6	32	4.4	0.4	0.4	98.4	0.4	68.8	4.8	8.4	0.4	98	0	0.4	2.4	99.2	100	0	0	0	0
	-	0	0	0	0	0	0	0	0	0	0	0	0	0	0	0	0	0	0	6.8	23.2	47.6	92.4	0	0	0	0	0	0	0	0	0	0	0	0	0	0	0	0	0
		R	Y	Y	H	H	Y	Y	W	A	D	Y	D	H										D		D	H					R		Y	Y	T	C	C	A	M
									V loop					T stem			T loop										T stem			AA stem
		45	46	47	48	49	50	51	52	53	54	56	57	58	59	60	61	62	63	64	65	66	67	68	71	72	73	74	75	76	77	78	79	80	81	82	83
	A	1	0	246	0	26	42	78	40	4	0	0	0	0	7	3	1	1	221	236	246	115	4	0	0	0	241	221	9	9	230	234	238	18	239	2	249
	C	30	224	0	203	153	113	1	0	22	0	241	24	7	0	0	3	4	14	0	0	63	93	1	249	245	0	0	0	0	0	0	0	0	0	6	0
	G	0	0	3	0	2	3	171	209	4	0	0	0	0	243	247	0	8	3	12	1	58	1	0	0	0	9	29	241	241	19	12	10	232	11	0	0
	T	219	26	1	47	69	92	0	1	220	1	9	226	243	0	0	246	237	12	1	1	12	147	1	1	5	0	0	0	0	1	4	2	0	0	242	1
	-										249									1	2	2	5	248
	A	0.4	0	98.4	0	10.4	16.8	31.2	16	1.6	0	0	0	0	2.8	1.2	0.4	0.4	88.4	94.4	98.4	46	1.6	0	0	0	96.4	88.4	3.6	3.6	92	93.6	95.2	7.2	95.6	0.8	99.6
	C	12	89.6	0	81.2	61.2	45.2	0.4	0	8.8	0	96.4	9.6	2.8	0	0	1.2	1.6	5.6	0	0	25.2	37.2	0.4	99.6	98	0	0	0	0	0	0	0	0	0	2.4	0
	G	0	0	1.2	0	0.8	1.2	68.4	83.6	1.6	0	0	0	0	97.2	98.8	0	3.2	1.2	4.8	0.4	23.2	0.4	0	0	0	3.6	11.6	96.4	96.4	7.6	4.8	4	92.8	4.4	0	0
	T	87.6	10.4	0.4	18.8	27.6	36.8	0	0.4	88	0.4	3.6	90.4	97.2	0	0	98.4	94.8	4.8	0.4	0.4	4.8	58.8	0.4	0.4	2	0	0	0	0	0.4	1.6	0.8	0	0	96.8	0.4
	-	0	0	0	0	0	0	0	0	0	99.6	0	0	0	0	0	0	0	0	0.4	0.8	0.8	2	99.2	0	0	0	0	0	0	0	0	0	0	0	0	0
		H	Y	D	Y			V	D			Y	Y	Y	R	R	H								Y	Y	R	R	R	R	D	D	D	R	R	H	W
		The numbers from 1 to 83 denote nucleotide positions common to all the tRNAs (see inset of Figue 4). Orange shows anticodon region. Upper letter at the bottom of each column shows IUB nucleotide code as a common denominator.

## Sheet: His
	Additional file 8: Table S7. Continued.
		tRNA His
					AA stem							D stem						D loop					D stem												AC stem
		1	2	3	4	5	6	7	8	9	10	11	12	13	14	15	16	17	18	19	20	28	29	30	31	32	33	34	35	36	37	38	39	40	41	42	43	44	45	46
	A	4	0	214	50	185	3	213	0	246	15	1	1	0	235	237	60	112	206	43	6	249	231	247	0	168	3	0	240	0	235	0	1	0	0	0	219	3	0	0
	C	0	16	3	1	0	77	1	0	1	0	0	4	1	2	2	120	68	12	4	0	0	0	0	185	3	47	20	0	1	0	15	6	0	0	0	0	17	6	250
	G	246	0	23	197	61	2	28	0	3	235	0	1	0	3	10	12	19	3	0	0	1	19	2	0	66	0	0	9	249	13	0	0	250	0	250	31	0	0	0
	T	0	234	10	2	4	168	7	250	0	0	249	244	249	10	1	58	49	21	1	0	0	0	1	65	13	200	230	1	0	2	235	243	0	250	0	0	230	244	0
	-																	2	8	202	244
	A	1.6	0	85.6	20	74	1.2	85.2	0	98.4	6	0.4	0.4	0	94	94.8	24	44.8	82.4	17.2	2.4	99.6	92.4	98.8	0	67.2	1.2	0	96	0	94	0	0.4	0	0	0	87.6	1.2	0	0
	C	0	6.4	1.2	0.4	0	30.8	0.4	0	0.4	0	0	1.6	0.4	0.8	0.8	48	27.2	4.8	1.6	0	0	0	0	74	1.2	18.8	8	0	0.4	0	6	2.4	0	0	0	0	6.8	2.4	100
	G	98.4	0	9.2	78.8	24.4	0.8	11.2	0	1.2	94	0	0.4	0	1.2	4	4.8	7.6	1.2	0	0	0.4	7.6	0.8	0	26.4	0	0	3.6	99.6	5.2	0	0	100	0	100	12.4	0	0	0
	T	0	93.6	4	0.8	1.6	67.2	2.8	100	0	0	99.6	97.6	99.6	4	0.4	23.2	19.6	8.4	0.4	0	0	0	0.4	26	5.2	80	92	0.4	0	0.8	94	97.2	0	100	0	0	92	97.6	0
	-	0	0	0	0	0	0	0	0	0	0	0	0	0	0	0	0	0.8	3.2	80.8	97.6	0	0	0	0	0	0	0	0	0	0	0	0	0	0	0	0	0	0	0
		R	Y			D			T	V	R	W		Y								R	R	D	Y		H	Y	D	S	D	Y	H	G	T	G	R	H	Y	C
							V loop					T stem						T loop							T stem			AA stem
		47	48	49	50	51	52	53	54	56	57	58	59	60	61	62	63	64	65	66	67	68	71	72	73	74	75	76	77	78	79	80	81	82	83
	A	0	220	193	226	161	242	7	0	222	36	130	51	8	12	1	224	223	240	134	7	0	1	0	1	1	0	7	162	0	1	6	228	0	1
	C	10	0	1	7	1	2	126	1	0	0	0	2	1	12	0	4	1	1	67	123	1	245	208	144	206	21	25	4	56	186	192	1	246	246
	G	0	29	52	5	87	0	2	0	28	214	120	197	240	0	10	18	26	0	42	1	0	1	2	0	3	0	1	81	1	1	5	21	0	1
	T	240	1	4	12	1	6	115	2	0	0	0	0	1	226	239	4	0	9	7	114	0	3	40	105	40	229	217	5	193	62	47	0	4	2
	-								247												5	249
	A	0	88	77.2	90.4	64.4	96.8	2.8	0	88.8	14.4	52	20.4	3.2	4.8	0.4	89.6	89.2	96	53.6	2.8	0	0.4	0	0.4	0.4	0	2.8	64.8	0	0.4	2.4	91.2	0	0.4
	C	4	0	0.4	2.8	0.4	0.8	50.4	0.4	0	0	0	0.8	0.4	4.8	0	1.6	0.4	0.4	26.8	49.2	0.4	98	83.2	57.6	82.4	8.4	10	1.6	22.4	74.4	76.8	0.4	98.4	98.4
	G	0	11.6	20.8	2	34.8	0	0.8	0	11.2	85.6	48	78.8	96	0	4	7.2	10.4	0	16.8	0.4	0	0.4	0.8	0	1.2	0	0.4	32.4	0.4	0.4	2	8.4	0	0.4
	T	96	0.4	1.6	4.8	0.4	2.4	46	0.8	0	0	0	0	0.4	90.4	95.6	1.6	0	3.6	2.8	45.6	0	1.2	16	42	16	91.6	86.8	2	77.2	24.8	18.8	0	1.6	0.8
	-	0	0	0	0	0	0	0	98.8	0	0	0	0	0	0	0	0	0	0	0	2	99.6	0	0	0	0	0	0	0	0	0	0	0	0	0
		Y	D				H			R	R	R	V		H	D		V	H					B	H		Y			B			V	Y
		The numbers from 1 to 83 denote nucleotide positions common to all the tRNAs (see inset of Figue 4). Orange shows anticodon region. Upper letter at the bottom of each column shows IUB nucleotide code as a common denominator.

## Sheet: Ile
	Additional file 8: Table S7. Continued.
		tRNA Ile
					AA stem							D stem			D loop									D stem												AC stem
		1	2	3	4	5	6	7	8	9	10	11	12	13	14	15	16	17	18	19	20	21	28	29	30	31	32	33	34	35	36	37	38	39	40	41	42	43	44	45
	A	10	5	226	76	18	1	21	0	0	1	0	0	2	250	237	53	38	117	21	15	4	230	239	1	2	102	4	0	246	0	0	1	0	0	250	0	241	3	232
	C	0	0	3	15	131	68	1	0	0	248	249	31	0	0	1	29	55	63	41	14	1	1	0	0	0	0	210	223	1	242	8	1	1	0	0	0	0	1	5
	G	240	245	17	147	5	0	228	1	249	0	0	1	248	0	9	53	53	3	1	0	0	1	11	249	248	148	2	0	1	0	2	0	0	250	0	0	9	241	13
	T	0	0	4	12	96	181	0	249	1	1	1	218	0	0	3	115	101	46	50	30	1	18	0	0	0	0	34	27	2	8	240	248	249	0	0	250	0	5	0
	-																	3	21	137	191	244
	A	4	2	90.4	30.4	7.2	0.4	8.4	0	0	0.4	0	0	0.8	100	94.8	21.2	15.2	46.8	8.4	6	1.6	92	95.6	0.4	0.8	40.8	1.6	0	98.4	0	0	0.4	0	0	100	0	96.4	1.2	92.8
	C	0	0	1.2	6	52.4	27.2	0.4	0	0	99.2	99.6	12.4	0	0	0.4	11.6	22	25.2	16.4	5.6	0.4	0.4	0	0	0	0	84	89.2	0.4	96.8	3.2	0.4	0.4	0	0	0	0	0.4	2
	G	96	98	6.8	58.8	2	0	91.2	0.4	99.6	0	0	0.4	99.2	0	3.6	21.2	21.2	1.2	0.4	0	0	0.4	4.4	99.6	99.2	59.2	0.8	0	0.4	0	0.8	0	0	100	0	0	3.6	96.4	5.2
	T	0	0	1.6	4.8	38.4	72.4	0	99.6	0.4	0.4	0.4	87.2	0	0	1.2	46	40.4	18.4	20	12	0.4	7.2	0	0	0	0	13.6	10.8	0.8	3.2	96	99.2	99.6	0	0	100	0	2	0
	-	0	0	0	0	0	0	0	0	0	0	0	0	0	0	0	0	1.2	8.4	54.8	76.4	97.6	0	0	0	0	0	0	0	0	0	0	0	0	0	0	0	0	0	0
		R	R				H	V	K	K	H	Y	B	R	A									R	R	R	R		Y		Y	B	H	Y	G	A	T	R		V
								V loop					T stem			T loop										T stem			AA stem
		46	47	48	49	50	51	52	53	54	56	57	58	59	60	61	62	63	64	65	66	67	68	71	72	73	74	75	76	77	78	79	80	81	82	83
	A	7	1	26	182	207	46	52	248	2	35	97	35	11	1	10	2	214	228	250	84	4	0	0	0	2	0	0	1	180	137	2	2	0	0	7
	C	0	1	0	5	32	71	106	0	30	0	0	0	0	0	7	0	29	0	0	14	52	2	250	244	222	157	209	225	4	18	183	18	245	235	10
	G	243	1	224	45	4	2	5	0	0	215	144	215	238	249	0	6	1	21	0	134	1	0	0	0	0	2	0	1	62	76	0	1	0	0	0
	T	0	247	0	18	7	131	87	2	216	0	9	0	1	0	233	242	6	1	0	17	192	0	0	6	26	91	41	23	4	19	65	229	5	15	233
	-									2											1	1	248
	A	2.8	0.4	10.4	72.8	82.8	18.4	20.8	99.2	0.8	14	38.8	14	4.4	0.4	4	0.8	85.6	91.2	100	33.6	1.6	0	0	0	0.8	0	0	0.4	72	54.8	0.8	0.8	0	0	2.8
	C	0	0.4	0	2	12.8	28.4	42.4	0	12	0	0	0	0	0	2.8	0	11.6	0	0	5.6	20.8	0.8	100	97.6	88.8	62.8	83.6	90	1.6	7.2	73.2	7.2	98	94	4
	G	97.2	0.4	89.6	18	1.6	0.8	2	0	0	86	57.6	86	95.2	99.6	0	2.4	0.4	8.4	0	53.6	0.4	0	0	0	0	0.8	0	0.4	24.8	30.4	0	0.4	0	0	0
	T	0	98.8	0	7.2	2.8	52.4	34.8	0.8	86.4	0	3.6	0	0.4	0	93.2	96.8	2.4	0.4	0	6.8	76.8	0	0	2.4	10.4	36.4	16.4	9.2	1.6	7.6	26	91.6	2	6	93.2
	-	0	0	0	0	0	0	0	0	0.8	0	0	0	0	0	0	0	0	0	0	0.4	0.4	99.2	0	0	0	0	0	0	0	0	0	0	0	0	0
		R		R					W		R	D	R	D	R	H	D		D	A				C	Y	H	B	Y				H		Y	Y	H
		The numbers from 1 to 83 denote nucleotide positions common to all the tRNAs (see inset of Figue 4). Orange shows anticodon region. Upper letter at the bottom of each column shows IUB nucleotide code as a common denominator.

[truncated: 12 more sheets: Leu#1, Leu#2, Lys, Met252, Phe, Pro, Ser#1, Ser#2, Thr, Trp, Tyr, Val]
