# Supplementary material for: Structure and variation of the mitochondrial genome of fishes
Source: BMC Genomics. 2016 Sep 7;17(1):719. doi: 10.1186/s12864-016-3054-y (PMC5015259; doi:10.1186/s12864-016-3054-y)
Supplement: Additional file 9: Table S8. — Occurrence of nucleotide pair types in 21 pair sites common to all 22 tRNAs in the mt genomes of 250 fishes. (XLSX 107 kb) [file 12864_2016_3054_MOESM9_ESM.xlsx]

## Sheet: pairing
Additional file 9: Table S8. Occurrence of nucleotide pair types in 21 pair sites common to all 22 tRNAs in mt genomes of 250 fishes.
tRNA Ala
					Base pairing in AA stem					Base pairing in D stem							Base pairing in AC stem						Base pairing in T stem
		1-82	2-81	3-80	4-79	5-78	6-77	7-76		10-31	11-30	12-29	13-28		33-49	34-48	35-47	36-46	37-45		56-75	57-74	58-73	59-72	60-71
	T-A	1				16	182	238			2	249	248		131	7	249		59			3
	A-T	230	240	15	4			7		2					1	1			27		6		18	31	6
Watson-Crick &	G-C		7	227	26					31					1			229	1		217	1	147	214	244
wobble base pairs	C-G				1	218	49	1			246				25	221	1		34			13
	T-G					14	17	1			2	1	2		80	10			92			229
	G-T	18	3	8	218	1				205						1		21	37		26	1	84	5
	A-A
	A-C				1
	A-G																					1
	C-A
Others	C-C
	C-T															2
	G-A														1
	G-G					1															1	1
	T-C															3						1
	T-T	1					2	3		12					11	5							1
total		250	250	250	250	250	250	250		250	250	250	250		250	250	250	250	250		250	250	250	250	250
pairing (%)		99.6	100	100	99.6	99.6	99.2	98.8		95.2	100	100	100		95.2	96	100	100	100		99.6	98.8	99.6	100	100
no-pairing (%)		0.4	0	0	0.4	0.4	0.8	1.2		4.8	0	0	0		4.8	4	0	0	0		0.4	1.2	0.4	0	0
Note. 100.0% is shown in bold-italic.
Additional file 9: Table S8. Continued.
tRNA Arg
					Base pairing in AA stem					Base pairing in D stem							Base pairing in AC stem						Base pairing in T stem
		1-82	2-81	3-80	4-79	5-78	6-77	7-76		10-31	11-30	12-29	13-28		33-49	34-48	35-47	36-46	37-45		56-75	57-74	58-73	59-72	60-71
	T-A	1		2	77	7	4	207			249	124	187		172	198	245				197	2	210	2
	A-T	204	20	48	5	123	108			4			2		8			5	243			76	3	3	2
Watson-Crick &	G-C	13	211	176	16	45	91	1		206					7	1		238	4		1	117	2	240	244
wobble base pairs	C-G			1	93	3		19			1	67	2		28	42	2		1		38	1	15		1
	T-G				24			8				2	3		2	6	2				4		15
	G-T	10	12	6	1	16	13			37					3			7	1			44
	A-A	1		1	5	14	1					19	2										1
	A-C	18	5	4	1	19	5												1			2		5	3
	A-G		1	1	2							1
	C-A				20		2	2				37	53		24	3					8
Others	C-C		1	2		1	1	2		1											1	3	1
	C-T	1		1		3	4	1							4							3
	G-A	1		6	1										1						1		1
	G-G			1	1
	T-C				1	4	12	5									1					1	1
	T-T	1		1	3	15	9	5		2			1		1							1	1
total		250	250	250	250	250	250	250		250	250	250	250		250	250	250	250	250		250	250	250	250	250
pairing (%)		91.2	97.2	93.2	86.4	77.6	86.4	94		98.8	100	77.2	77.6		88	98.8	99.6	100	99.6		96	96	98	98	98.8
no-pairing (%)		8.8	2.8	6.8	13.6	22.4	13.6	6		1.2	0	22.8	22.4		12	1.2	0.4	0	0.4		4	4	2	2	1.2
Note. 100.0% is shown in bold-italic.
Additional file 9: Table S8. Continued.
tRNA Asn
					Base pairing in AA stem					Base pairing in D stem							Base pairing in AC stem						Base pairing in T stem
		1-82	2-81	3-80	4-79	5-78	6-77	7-76		10-31	11-30	12-29	13-28		33-49	34-48	35-47	36-46	37-45		56-75	57-74	58-73	59-72	60-71
	T-A	246				157	4				4	138	10		23	242	243					32
	A-T		244	4	192	4	39	71		2						1		245	2		12	16	223	1	1
Watson-Crick &	G-C		3	245	27	2	152	160		234								2	247		233	2	26	248	248
wobble base pairs	C-G				1	57	1				245	18	225		221	5	3					33
	T-G	2				19	4				1	90	7		3	1	4					62
	G-T		1	1	25		46	18		14								3	1		4	4	1
	A-A	1	2		1	1
	A-C				3																			1	1
	A-G
	C-A	1				3						3	6		1
Others	C-C
	C-T														1
	G-A							1
	G-G
	T-C											1	1								1
	T-T				1	7	4						1		1	1						101
total		250	250	250	250	250	250	250		250	250	250	250		250	250	250	250	250		250	250	250	250	250
pairing (%)		99.2	99.2	100	98	95.6	98.4	99.6		100	100	98.4	96.8		98.8	99.6	100	100	100		99.6	59.6	100	99.6	99.6
no-pairing (%)		0.8	0.8	0	2	4.4	1.6	0.4		0	0	1.6	3.2		1.2	0.4	0	0	0		0.4	40.4	0	0.4	0.4
Note. 100.0% is shown in bold-italic.
Additional file 9: Table S8. Continued.
tRNA Asp
					Base pairing in AA stem					Base pairing in D stem							Base pairing in AC stem						Base pairing in T stem
		1-82	2-81	3-80	4-79	5-78	6-77	7-76		10-31	11-30	12-29	13-28		33-49	34-48	35-47	36-46	37-45		56-75	57-74	58-73	59-72	60-71
	T-A	1	1			73	3	20			243	11	8		60	210	4	7	6		1	57	1
	A-T	193	231	13	185		193			4		213	224		4		25				5		54	22
Watson-Crick &	G-C	22	17	217	26		24	1		235		3	2		1	3	206				239	1	188	220	249
wobble base pairs	C-G			1	5	153	3	227				1			138	22		227	167			66	1
	T-G					14	1	1			5				4	2			72			123	2
	G-T	32		15	7		8			11		1	1				2				4		2
	A-A	1			6	1						15	4
	A-C	1		4	20							5	1				10				1	1		8	1
	A-G											1	2						1				1
	C-A		1			8	2				1				39	7		16	2			2
Others	C-C															2	1
	C-T						2								4
	G-A												2
	G-G												1
	T-C						1	1			1		2			1	2		1
	T-T				1	1	13						3			3			1				1
total		250	250	250	250	250	250	250		250	250	250	250		250	250	250	250	250		250	250	250	250	250
pairing (%)		99.2	99.6	98.4	89.2	96	92.8	99.6		100	99.2	91.6	94		82.8	94.8	94.8	93.6	98		99.6	98.8	99.2	96.8	99.6
no-pairing (%)		0.8	0.4	1.6	10.8	4	7.2	0.4		0	0.8	8.4	6		17.2	5.2	5.2	6.4	2		0.4	1.2	0.8	3.2	0.4
Note. 100.0% is shown in bold-italic.
Additional file 9: Table S8. Continued.
tRNA Cys
					Base pairing in AA stem					Base pairing in D stem							Base pairing in AC stem						Base pairing in T stem
		1-82	2-81	3-80	4-79	5-78	6-77	7-76		10-31	11-30	12-29	13-28		33-49	34-48	35-47	36-46	37-45		56-75	57-74	58-73	59-72	60-71
	T-A		1	16	14	15	12				250	1	88		192	52	1		2		1	33	1		1
	A-T	224	2	1	2		2	8				4	8			39	203	3	200		1	1	200	13	63
Watson-Crick &	G-C	13	243	1		1	4	239		112		240	2		1	5	35	246	14		247	3	17	224	153
wobble base pairs	C-G			207	174	179	89	1					3		34	107						174	9	4	1
	T-G			20	60	53	136						7		12	19						35	1		1
	G-T	13	3				1	2		137		1	1			8	6	1	1			1	10	8	12
	A-A											1	4		3								1
	A-C											2	3				3		30				5	1	11
	A-G					2				1			3		4								2		1
	C-A						1								1							3			1
	C-C		1																						1
Others	C-T			4			1									2			2				3		2
	G-A											1	5		3										1
	G-G																				1
	T-C												1			1			1				1		1
	T-T			1			4						9			17	2								1
	no-stem												116
total		250	250	250	250	250	250	250		250	250	250	134		250	250	250	250	250		250	250	250	250	250
pairing (%)		100	99.6	98	100	99.2	97.6	100		99.6	100	98.4	81.3433		95.6	92	98	100	86.8		99.6	98.8	95.2	99.6	92.4
no-pairing (%)		0	0.4	2	0	0.8	2.4	0		0.4	0	1.6	18.6567		4.4	8	2	0	13.2		0.4	1.2	4.8	0.4	7.6
Note. 100.0% is shown in bold-italic.
Additional file 9: Table S8. Continued.
tRNA Gln
					Base pairing in AA stem					Base pairing in D stem							Base pairing in AC stem						Base pairing in T stem
		1-82	2-81	3-80	4-79	5-78	6-77	7-76		10-31	11-30	12-29	13-28		33-49	34-48	35-47	36-46	37-45		56-75	57-74	58-73	59-72	60-71
	T-A	247						1		1	247	1	7		12						4	8			1
	A-T		250	1	94	235	218	24		24		1			176	210	5	236	2		92	102	11
Watson-Crick &	G-C	1		247	16	4	11	175		175		248			43	33	245	4	240		16	34	233	249	245
wobble base pairs	C-G							1		1					3
	T-G	1									2		242						2			1
	G-T			2	139	6	18	44		44	1				9	7		9	5		20	8	6	1
	A-A							1		1
	A-C					3		1		1			1					1			1	1			1
	A-G
	C-A						1
Others	C-C																				1	2
	C-T																				3	3
	G-A							1		1
	G-G
	T-C	1																	1		1	19			2
	T-T				1	2	2	2		2					7						112	72			1
total		250	250	250	250	250	250	250		250	250	250	250		250	250	250	250	250		250	250	250	250	250
pairing (%)		99.6	100	100	99.6	98	98.8	98		98	100	100	99.6		97.2	100	100	99.6	99.6		52.8	61.2	100	100	98.4
no-pairing (%)		0.4	0	0	0.4	2	1.2	2		2	0	0	0.4		2.8	0	0	0.4	0.4		47.2	38.8	0	0	1.6
Note. 100.0% is shown in bold-italic.
Additional file 9: Table S8. Continued.
tRNA Glu
					Base pairing in AA stem					Base pairing in D stem							Base pairing in AC stem						Base pairing in T stem
		1-82	2-81	3-80	4-79	5-78	6-77	7-76		10-31	11-30	12-29	13-28		33-49	34-48	35-47	36-46	37-45		56-75	57-74	58-73	59-72	60-71
	T-A		238	248	72	59	174	1			246	246	1			207			19		6	38	22
	A-T	6	1			3	2	61					19		32	2	7	7	1				16	12	1
Watson-Crick &	G-C	51						136		249			223		43		241	103					2	234	248
wobble base pairs	C-G		7		165	67	15	2					1			11			8		219	172	37
	T-G		2		10	117	54				2				1	28			212		24	36	65
	G-T	192			1		1	43							170			136						3
	A-A											2
	A-C												2		1		1
	A-G												1		2
	C-A				1	1	1															1
Others	C-C
	C-T
	G-A											1
	G-G			1		1		6											2
	T-C												1						1
	T-T		1			1	2				1		1			1		3	6			2	107
total		249	249	249	249	249	249	249		249	249	249	249		249	249	249	249	249		249	249	249	249	249
pairing (%)		100	99.5984	99.5984	99.5984	98.7952	98.7952	97.5904		100	99.5984	98.7952	97.992		98.7952	99.5984	99.5984	98.7952	96.3855		100	98.7952	57.0281	100	100
no-pairing (%)		0	0.401606	0.401606	0.401606	1.20482	1.20482	2.40964		0	0.401606	1.20482	2.00803		1.20482	0.401606	0.401606	1.20482	3.61446		0	1.20482	42.9719	0	0
Note. 100.0% is shown in bold-italic.
Additional file 9: Table S8. Continued.
tRNA Gly
					Base pairing in AA stem					Base pairing in D stem							Base pairing in AC stem						Base pairing in T stem
		1-82	2-81	3-80	4-79	5-78	6-77	7-76		10-31	11-30	12-29	13-28		33-49	34-48	35-47	36-46	37-45		56-75	57-74	58-73	59-72	60-71
	T-A		235	17	237	234	225	8			248	1	15		1		244		1		9	220	241
	A-T	224			1	1				5		246			54	26	1	2	217					4
Watson-Crick &	G-C	6								76		1			8	198		224	29					243	247
wobble base pairs	C-G		12	231	5	8	15	235			1		100		2		2				241	24	7
	T-G			1	5	3	4	5					129				1					6	2
	G-T	18								167					7	22		24	1
	A-A	2													19		1							1
	A-C											1			127	2			1					2	2
	A-G											1	3												1
	C-A		2	1	1	1	4	2					2		4
Others	C-C														3	1
	C-T														3				1
	G-A									1					2		1
	G-G
	T-C														14	1
	T-T		1		1	3	2			1	1		1		6
total		250	250	250	250	250	250	250		250	250	250	250		250	250	250	250	250		250	250	250	250	250
pairing (%)		99.2	98.8	99.6	99.2	98.4	97.6	99.2		99.2	99.6	99.2	97.6		28.8	98.4	99.2	100	99.2		100	100	100	98.8	98.8
no-pairing (%)		0.8	1.2	0.4	0.8	1.6	2.4	0.8		0.8	0.4	0.8	2.4		71.2	1.6	0.8	0	0.8		0	0	0	1.2	1.2
Note. 100.0% is shown in bold-italic.
Additional file 9: Table S8. Continued.
tRNA His
					Base pairing in AA stem					Base pairing in D stem							Base pairing in AC stem						Base pairing in T stem
		1-82	2-81	3-80	4-79	5-78	6-77	7-76		10-31	11-30	12-29	13-28		33-49	34-48	35-47	36-46	37-45		56-75	57-74	58-73	59-72	60-71
	T-A		227	3			154	6			247	230	248		187	217
	A-T	4		35	41	181	1	212		15	1				2		238		235		217	25	95	39	2
Watson-Crick &	G-C	246		16	177	53		24		185							7	249	5		16	198	110	196	240
wobble base pairs	C-G		15				72	1				4			39	17								1	1
	T-G		6	2			8				2	14	1		12	12
	G-T			7	19	8		5		50							2		8		12	15	10	1
	A-A			1				1														1	1		1
	A-C			175	8	3	1										2				5	8	34	11	5
	A-G			3	1	1	1					1			1							2		1
	C-A		1	2			4						1		6	3
Others	C-C				1													1						1
	C-T			1			1								2
	G-A				1		2					1
	G-G																					1
	T-C		1	1			3	1							1		1		1
	T-T			4	2	4	3									1			1						1
total		250	250	250	250	250	250	250		250	250	250	250		250	250	250	250	250		250	250	250	250	250
pairing (%)		100	99.2	25.2	94.8	96.8	94	99.2		100	100	99.2	99.6		96	98.4	98.8	99.6	99.2		98	95.2	86	94.8	97.2
no-pairing (%)		0	0.8	74.8	5.2	3.2	6	0.8		0	0	0.8	0.4		4	1.6	1.2	0.4	0.8		2	4.8	14	5.2	2.8
Note. 100.0% is shown in bold-italic.
Additional file 9: Table S8. Continued.
tRNA Ile
					Base pairing in AA stem					Base pairing in D stem							Base pairing in AC stem						Base pairing in T stem
		1-82	2-81	3-80	4-79	5-78	6-77	7-76		10-31	11-30	12-29	13-28		33-49	34-48	35-47	36-46	37-45		56-75	57-74	58-73	59-72	60-71
	T-A			2	1	77	159			1	1	216			32	26	1	6	232
	A-T	9	4	223	60	17	1	21							2		246				34	85	25	6
Watson-Crick &	G-C	234	244	15	146	5		225					1		1		1		2		208	143	214	238	249
wobble base pairs	C-G			1		62	44	1		248	249	9			45	223	1	241	5
	T-G					14	18					2				1		2	8			2
	G-T	6	1	2	1			2					18								7	1	1
	A-A									1			2		2								2
	A-C	1	1	3	16	1															1	12	8	5	1
	A-G
	C-A				1	60	21					22			147			1
Others	C-C				10	7	3								3				3
	C-T			2	4	2									15
	G-A							1				1	228		1
	G-G												1
	T-C					5	1								1							2		1
	T-T			2	11		3								1		1					5
total		250	250	250	250	250	250	250		250	250	250	250		250	250	250	250	250		250	250	250	250	250
pairing (%)		99.6	99.6	97.2	83.2	70	88.8	99.6		99.6	100	90.8	7.6		32	100	99.6	99.6	98.8		99.6	92.4	96	97.6	99.6
no-pairing (%)		0.4	0.4	2.8	16.8	30	11.2	0.4		0.4	0	9.2	92.4		68	0	0.4	0.4	1.2		0.4	7.6	4	2.4	0.4
Note. 100.0% is shown in bold-italic.
Additional file 9: Table S8. Continued.
tRNA Leu (UUR)
					Base pairing in AA stem					Base pairing in D stem							Base pairing in AC stem						Base pairing in T stem
		1-82	2-81	3-80	4-79	5-78	6-77	7-76		10-31	11-30	12-29	13-28		33-49	34-48	35-47	36-46	37-45		56-75	57-74	58-73	59-72	60-71
	T-A	3	173	230	5	1	2						1		3	1			1
	A-T	28	1	3	156	141	24	29				247	1		212	227	245	2	25		215	9	203	2	2
Watson-Crick &	G-C	204		1	51	74	177	208		248			42		21	11	5	245	92		26	236	36	241	248
wobble base pairs	C-G		63	10			2				250				1
	T-G		8	3
	G-T	9			16	19	14	9		2			137		4	4		3	2		3	4	10	2
	A-A	1		1									2		3
	A-C	4			19	12	13	4				3			5	2			121		3	1	1	4
	A-G												1		1
	C-A		5	1									1
Others	C-C					2	3												5		1
	C-T				1		2
	G-A				1								53
	G-G												10
	T-C	1		1	1		6						1						2		2			1
	T-T					1	7						1			5			2
total		250	250	250	250	250	250	250		250	250	250	250		250	250	250	250	250		250	250	250	250	250
pairing (%)		97.6	98	98.8	91.2	94	87.6	98.4		100	100	98.8	72.4		96.4	97.2	100	100	48		97.6	99.6	99.6	98	100
no-pairing (%)		2.4	2	1.2	8.8	6	12.4	1.6		0	0	1.2	27.6		3.6	2.8	0	0	52		2.4	0.4	0.4	2	0
Note. 100.0% is shown in bold-italic.
Additional file 9: Table S8. Continued.
tRNA Leu (CUN)
					Base pairing in AA stem					Base pairing in D stem							Base pairing in AC stem						Base pairing in T stem
		1-82	2-81	3-80	4-79	5-78	6-77	7-76		10-31	11-30	12-29	13-28		33-49	34-48	35-47	36-46	37-45		56-75	57-74	58-73	59-72	60-71
	T-A		7	225	65	30	222						241		214	243			230		1	248	249
	A-T	10		1	9		1	226		2	6	248	1		1			1	2
Watson-Crick &	G-C	234			12	2	1	19		246	243	1					250	246						249	249
wobble base pairs	C-G		236	19	6	197	14						2		23	4			11		249	2
	T-G		2	1	2	14	12								3	2			2
	G-T	4						4		1								3							1
	A-A									1		1	1
	A-C	1			2																			1
	A-G					1		1
	C-A		4	3	4	2							2		5				2				1
Others	C-C	1			69										1
	C-T		1		21	2									1
	G-A												1		2
	G-G
	T-C				43	1					1		1			1
	T-T			1	17	1							1						3
total		250	250	250	250	250	250	250		250	250	250	250		250	250	250	250	250		250	250	250	250	250
pairing (%)		99.2	98	98.4	37.6	97.2	100	99.6		99.6	99.6	99.6	97.6		96.4	99.6	100	100	98		100	100	99.6	99.6	100
no-pairing (%)		0.8	2	1.6	62.4	2.8	0	0.4		0.4	0.4	0.4	2.4		3.6	0.4	0	0	2		0	0	0.4	0.4	0
Note. 100.0% is shown in bold-italic.
Additional file 9: Table S8. Continued.
tRNA Lys
					Base pairing in AA stem					Base pairing in D stem							Base pairing in AC stem						Base pairing in T stem
		1-82	2-81	3-80	4-79	5-78	6-77	7-76		10-31	11-30	12-29	13-28		33-49	34-48	35-47	36-46	37-45		56-75	57-74	58-73	59-72	60-71
	T-A	2	1	17	228							249	6		226	229	1						244		1
	A-T	1	134		2	219	126	10					132				240	3			1	2		1	7
Watson-Crick &	G-C		91		1	10	41	224		249			5				8	245	1		249	247	1	249	72
wobble base pairs	C-G	244	1	208	9		4				249				14	16			245				3
	T-G			17	7										8	5
	G-T	1	20			7		16					6					2							5
	A-A					1	3						43										1
	A-C					11	73						51				1								125
	A-G												7
	C-A	1		7	2						1								2						2
Others	C-C					1																			33
	C-T	1		1		1	1												2						1
	G-A														2							1			3
	G-G
	T-C						1			1		1											1		1
	T-T		3		1		1
total		250	250	250	250	250	250	250		250	250	250	250		250	250	250	250	250		250	250	250	250	250
pairing (%)		99.2	98.8	96.8	98.8	94.4	68.4	100		99.6	99.6	99.6	59.6		99.2	100	99.6	100	98.4		100	99.6	99.2	100	34
no-pairing (%)		0.8	1.2	3.2	1.2	5.6	31.6	0		0.4	0.4	0.4	40.4		0.8	0	0.4	0	1.6		0	0.4	0.8	0	66
Note. 100.0% is shown in bold-italic.
Additional file 9: Table S8. Continued.
tRNA Met
					Base pairing in AA stem					Base pairing in D stem							Base pairing in AC stem						Base pairing in T stem
		1-82	2-81	3-80	4-79	5-78	6-77	7-76		10-31	11-30	12-29	13-28		33-49	34-48	35-47	36-46	37-45		56-75	57-74	58-73	59-72	60-71
	T-A			194	3	1	3					3	250		227	188						14	1		1
	A-T	227	5		217	195	170	32		250	2						4				3	35	51		1
Watson-Crick &	G-C	7	238		8	19	38	210		1	249						247	250	250		244	4	13	250	247
wobble base pairs	C-G			17		2		1				246	1		8	38						7
	T-G			41		1						2			8	15						3	1
	G-T	2	9			2	24	4			1						1	2	1		5			1
	A-A	7				5																	1
	A-C	8			20	22	8	5															8	1	2
	A-G					1	1					1
	C-A	1			1		2						1		3	3						2	2
Others	C-C					1	1																18
	C-T				1	2									2	1							9
	G-A					1
	G-G						1
	T-C				2					1					3	1			1			3	27
	T-T						4								1	6						184	121		1
total		252	252	252	252	252	252	252		252	252	252	252		252	252	252	252	252		252	252	252	252	252
pairing (%)		93.6508	100	100	90.4762	87.3016	93.254	98.0159		99.6032	100	99.6032	99.6032		96.4286	95.6349	100	100	99.6032		100	25	26.1905	99.6032	98.8095
no-pairing (%)		6.34921	0	0	9.52381	12.6984	6.74603	1.98413		0.396825	0	0.396825	0.396825		3.57143	4.36508	0	0	0.396825		0	75	73.8095	0.396825	1.19048
Note. 100.0% is shown in bold-italic.
Additional file 9: Table S8. Continued.
tRNA Phe
					Base pairing in AA stem					Base pairing in D stem							Base pairing in AC stem						Base pairing in T stem
		1-82	2-81	3-80	4-79	5-78	6-77	7-76		10-31	11-30	12-29	13-28		33-49	34-48	35-47	36-46	37-45		56-75	57-74	58-73	59-72	60-71
	T-A		18	143	8	15	51				7	248	246		225		2	9					3	11	5
	A-T	4			12	46	1	3		2					4	202	213		220		33	75	77	3	4
Watson-Crick &	G-C	243			6	111	1	243		236						21	29		4		207	146	145	5
wobble base pairs	C-G		216	15	12	10	187				241	2			4		1	238	1				5	217	20
	T-G		9	68	4	1	9				1		2		3			3						1	3
	G-T	1			2	15		4		11						25	2		11		8	27	15
	A-A		1	6	128	18
	A-C				8	14										1			5		2	1	1	3	2
	A-G			2	47	5
	C-A		6	10	9		1						2		11									9	204
Others	C-C																		2						6
	C-T				3	1											1		2				2		2
	G-A				8	13									2										4
	G-G	1			3
	T-C	1				1					1												2	1
	T-T			6						1					1	1	2		5			1
total		250	250	250	250	250	250	250		250	250	250	250		250	250	250	250	250		250	250	250	250	250
pairing (%)		99.2	97.2	90.4	17.6	79.2	99.6	100		99.6	99.6	100	99.2		94.4	99.2	98.8	100	94.4		99.2	99.2	98	94.8	12.8
no-pairing (%)		0.8	2.8	9.6	82.4	20.8	0.4	0		0.4	0.4	0	0.8		5.6	0.8	1.2	0	5.6		0.8	0.8	2	5.2	87.2
Note. 100.0% is shown in bold-italic.
Additional file 9: Table S8. Continued.
tRNA Pro
					Base pairing in AA stem					Base pairing in D stem							Base pairing in AC stem						Base pairing in T stem
		1-82	2-81	3-80	4-79	5-78	6-77	7-76		10-31	11-30	12-29	13-28		33-49	34-48	35-47	36-46	37-45		56-75	57-74	58-73	59-72	60-71
	T-A	3	1	1	1		1				241	224	14		54	218			4		1
	A-T	1	234	127	210	50	186	150		3					1		182	2			73	36	31	171
Watson-Crick &	G-C		6	93	13	174	20	82		21						1	62	100			73	136	208	72	246
wobble base pairs	C-G	242	3	1		1	4					13	4		180	16			240			1	2
	T-G										6	6	200		8	11			2
	G-T	1	4	25	24	18	36	15		222			1					146			97	69	6	1	2
	A-A					2						2	1
	A-C			1				1									3						1	4
	A-G	1											19
	C-A					1						1							2
Others	C-C
	C-T					1							2			1					3
	G-A										1	1			1
	G-G					1											1					2
	T-C												1									2
	T-T						1			2		1	6		4	1					1	2
total		248	248	248	248	248	248	248		248	248	248	248		248	248	248	248	248		248	248	248	248	248
pairing (%)		99.5968	100	99.5968	100	97.9839	99.5968	99.5968		99.1935	99.5968	97.9839	88.3065		97.9839	99.1935	98.3871	100	99.1935		98.3871	97.5806	99.5968	98.3871	100
no-pairing (%)		0.403226	0	0.403226	0	2.01613	0.403226	0.403226		0.806452	0.403226	2.01613	11.6935		2.01613	0.806452	1.6129	0	0.806452		1.6129	2.41935	0.403226	1.6129	0
Note. 100.0% is shown in bold-italic.
Additional file 9: Table S8. Continued.
tRNA Ser (UCN)
					Base pairing in AA stem					Base pairing in D stem							Base pairing in AC stem						Base pairing in T stem
		1-82	2-81	3-80	4-79	5-78	6-77	7-76		10-31	11-30	12-29	13-28		33-49	34-48	35-47	36-46	37-45		56-75	57-74	58-73	59-72	60-71
	T-A					1	1			1			2			75	225		1
	A-T	18	249	1	228	245	241	9		121		241			43	3		2	17		2	1
Watson-Crick &	G-C	6		248	10	2	4	233		72					123	3		223	223		248	125	13	249	249
wobble base pairs	C-G										249				7	82	19						44
	T-G										1		1		1	56	5
	G-T	3	1	1	9	1	1	8		49			13		63	1		25	8			124	193	1	1
	A-A											3	1
	A-C	220			3					2		4			3
	A-G	3										1	1
	C-A														1	5
Others	C-C															1
	C-T														2	1
	G-A											1	230		3
	G-G												2		2
	T-C
	T-T					1	3			5					2	23	1		1
total		250	250	250	250	250	250	250		250	250	250	250		250	250	250	250	250		250	250	250	250	250
pairing (%)		10.8	100	100	98.8	99.6	98.8	100		97.2	100	96.4	6.4		94.8	88	99.6	100	99.6		100	100	100	100	100
no-pairing (%)		89.2	0	0	1.2	0.4	1.2	0		2.8	0	3.6	93.6		5.2	12	0.4	0	0.4		0	0	0	0	0
Note. 100.0% is shown in bold-italic.
Additional file 9: Table S8. Continued.
tRNA Ser (AGY)
					Base pairing in AA stem					Base pairing in D stem							Base pairing in AC stem						Base pairing in T stem
		1-82	2-81	3-80	4-79	5-78	6-77	7-76		10-31	11-30	12-29	13-28		33-49	34-48	35-47	36-46	37-45		56-75	57-74	58-73	59-72	60-71
	T-A				1		1	3		91	43	1	1			3	5	3	4		5	24	81	139
	A-T	22	235	12	14	13	216	12		4	4	1	0		79	156	142	88	209				43	8	14
Watson-Crick &	G-C	215	4	234	11	226	13	218		4	4	179	2		124	25	60	118	6				17	9	210
wobble base pairs	C-G				1					19	4	0	3						1		239	210	37	60
	T-G							1		11	3	1	2			1					4	10	50	11
	G-T	6	8	1	3		5	2		2	3	16	0		10	24	7	17	2					2
	A-A			1	175	1				10	16	2	1		2	8	5						2		1
	A-C	3	2		33	8	3	3		3	0	9	1		30	24	19	6	23				3	2	25
	A-G				5			3		8	0	1	0			1							1
	C-A				1		1			40	124	2	3			1		1	1		1	5	7	3
	C-C	3			2					22	5	6	2				1	2			1		3	2
Others	C-T	1	1							6	1	0	1		1		2	4	2				1
	G-A				2			2		2	17	6	2		1	1								1
	G-G			2	1			2		0	2	2	4											1
	T-C					1	1	3		6	5	5	2		2		1	2						3
	T-T				1	1	10	1		3	0	0	0		1	6	8	9	2			1	5	9
	no-stem									19	19	19	226
total		250	250	250	250	250	250	250		250	250	250	250		250	250	250	250	250		250	250	250	250	250
pairing (%)		97.2	98.8	98.8	12	95.6	94	94.4		52.4	24.4	79.2	3.2		85.2	83.6	85.6	90.4	88.8		99.2	97.6	91.2	91.6	89.6
no-pairing (%)		2.8	1.2	1.2	88	4.4	6	5.6		47.6	75.6	20.8	96.8		14.8	16.4	14.4	9.6	11.2		0.8	2.4	8.8	8.4	10.4
Note. 100.0% is shown in bold-italic.
Additional file 9: Table S8. Continued.
tRNA Thr
					Base pairing in AA stem					Base pairing in D stem							Base pairing in AC stem						Base pairing in T stem
		1-82	2-81	3-80	4-79	5-78	6-77	7-76		10-31	11-30	12-29	13-28		33-49	34-48	35-47	36-46	37-45		56-75	57-74	58-73	59-72	60-71
	T-A		13	5	19	178		1			9	244	48		62	13			110					1
	A-T		2	139	4	2	222	12		2					1		13	9	1		10	63	130	11	10
Watson-Crick &	G-C	239	2	5	12	3	12	232		244	1	1	1				235	223			231	176	69	232	229
wobble base pairs	C-G	4	229	6	101	17	1				236		189		162	234			43		1		1
	T-G		2		6	4					1		2		11	2			41
	G-T	5		2		1	2	4		1								13			8	3	1	2	2
	A-A											3											6		1
	A-C			5	6	2	7	1					1				1	4				7	41	3	2
	A-G		2	2
	C-A			5	9	4					2	2	3		11	1			2			1	1
Others	C-C	2		27	38	2							2						1						2
	C-T			44	9	5					1				1
	G-A												1		2								1
	G-G												3
	T-C			5	25	7				3									2					1	2
	T-T			5	21	25	6										1	1	50						2
total		250	250	250	250	250	250	250		250	250	250	250		250	250	250	250	250		250	250	250	250	250
pairing (%)		99.2	99.2	62.8	56.8	82	94.8	99.6		98.8	98.8	98	96		94.4	99.6	99.2	98	78		100	96.8	80.4	98.4	96.4
no-pairing (%)		0.8	0.8	37.2	43.2	18	5.2	0.4		1.2	1.2	2	4		5.6	0.4	0.8	2	22		0	3.2	19.6	1.6	3.6
Note. 100.0% is shown in bold-italic.
Additional file 9: Table S8. Continued.
tRNA Trp
					Base pairing in AA stem					Base pairing in D stem							Base pairing in AC stem						Base pairing in T stem
		1-82	2-81	3-80	4-79	5-78	6-77	7-76		10-31	11-30	12-29	13-28		33-49	34-48	35-47	36-46	37-45		56-75	57-74	58-73	59-72	60-71
	T-A			2	1		36	249			1	55	30		2
	A-T	240	27	50	31	117				4	1	10			215	40	63	7			58	36	35	149
Watson-Crick &	G-C	6	217	134	205	98	1			243	244				18	196	154	229			188	166	204	83	246
wobble base pairs	C-G			1	1	1	210						2			2			248
	T-G			1			1						213			2
	G-T	2	5	7	3	1				3					3	4	1	7			4	17	7	5	1
	A-A				1	8						149			1
	A-C		1	55	7	24					2	1			8	4	31	6				29	4	12	1
	A-G												5
	C-A				1		2					35							2						1
Others	C-C															2
	C-T	2
	G-A
	G-G
	T-C							1			1				2		1	1						1	1
	T-T					1					1				1							2
total		250	250	250	250	250	250	250		250	250	250	250		250	250	250	250	250		250	250	250	250	250
pairing (%)		99.2	99.6	78	96.4	86.8	99.2	99.6		100	98.4	26	98		95.2	97.6	87.2	97.2	99.2		100	87.6	98.4	94.8	98.8
no-pairing (%)		0.8	0.4	22	3.6	13.2	0.8	0.4		0	1.6	74	2		4.8	2.4	12.8	2.8	0.8		0	12.4	1.6	5.2	1.2
Note. 100.0% is shown in bold-italic.
Additional file 9: Table S8. Continued.
tRNA Tyr
					Base pairing in AA stem					Base pairing in D stem							Base pairing in AC stem						Base pairing in T stem
		1-82	2-81	3-80	4-79	5-78	6-77	7-76		10-31	11-30	12-29	13-28		33-49	34-48	35-47	36-46	37-45		56-75	57-74	58-73	59-72	60-71
	T-A			209		3						200	2			223
	A-T	2	8		238	112	21	168		3							5	1	47		224	14	224	1
Watson-Crick &	G-C	242	131		6	65	213	45		220					56	1	245	249	64		21	220	15	249	248
wobble base pairs	C-G			6		3					248	27				18
	T-G			25		1	1					13				6
	G-T	5	111			63	15	36		27			6		172				7		4	14	8		1
	A-A			1		1
	A-C	1			3										2				120		1		3		1
	A-G
	C-A											10			1
Others	C-C										1								2
	C-T														2				3
	G-A			1		1							242		17
	G-G					1					1
	T-C			1															4			1
	T-T			7	3			1								2			3			1
total		250	250	250	250	250	250	250		250	250	250	250		250	250	250	250	250		250	250	250	250	250
pairing (%)		99.6	100	96	97.6	98.8	100	99.6		100	99.2	96	3.2		91.2	99.2	100	100	47.2		99.6	99.2	98.8	100	99.6
no-pairing (%)		0.4	0	4	2.4	1.2	0	0.4		0	0.8	4	96.8		8.8	0.8	0	0	52.8		0.4	0.8	1.2	0	0.4
Note. 100.0% is shown in bold-italic.
Additional file 9: Table S8. Continued.
tRNA Val
					Base pairing in AA stem					Base pairing in D stem							Base pairing in AC stem						Base pairing in T stem
		1-82	2-81	3-80	4-79	5-78	6-77	7-76		10-31	11-30	12-29	13-28		33-49	34-48	35-47	36-46	37-45		56-75	57-74	58-73	59-72	60-71
	T-A	14					111	3			12	237	18		183	19	239	1	2		2	135	25	29	2
	A-T		234	32	56	40		102		3		1	28		3				3		163				24
Watson-Crick &	G-C		11	212	69	175	1	138		236					1				1		59	1			223
wobble base pairs	C-G	234				7	107				235	4	2		18	230	5	249	1		6	94	193	207
	T-G						22				3	2	2		2							11	2	2
	G-T		4	1	3	9	1	3		9									2		6
	A-A				9	2		1				1	151		2									1
	A-C			3	109	13		1		1			6						19		2			2	1
	A-G												5
	C-A						1					5	4		38		5		1			9	30	3
Others	C-C			1	1	1				1			1						97					1
	C-T	1				1	1								2				111		11			4
	G-A			1	1	1							30		1									1
	G-G	1
	T-C				2		2	2											1		1
	T-T		1			1	4						3			1	1		12
total		250	250	250	250	250	250	250		250	250	250	250		250	250	250	250	250		250	250	250	250	250
pairing (%)		99.2	99.6	98	51.2	92.4	96.8	98.4		99.2	100	97.6	20		82.8	99.6	97.6	100	3.6		94.4	96.4	88	95.2	99.6
no-pairing (%)		0.8	0.4	2	48.8	7.6	3.2	1.6		0.8	0	2.4	80		17.2	0.4	2.4	0	96.4		5.6	3.6	12	4.8	0.4
Note. 100.0% is shown in bold-italic.
