# Supplementary material for: Structure and variation of the mitochondrial genome of fishes
Source: BMC Genomics. 2016 Sep 7;17(1):719. doi: 10.1186/s12864-016-3054-y (PMC5015259; doi:10.1186/s12864-016-3054-y)
Supplement: Additional file 12: Table S9. — Potential base pairing properties of stem regions in the 12S rRNA gene in the mt genomes of 250 fishes. (XLSX 76 kb) [file 12864_2016_3054_MOESM12_ESM.xlsx]

## Sheet: 12SrRNA pairing 
Additional file 12: Table S9. Potential base pairing properties of stem regions in the 12S rRNA gene in mt genomes of 249*1 fishes.
		Watson-Crick & wobble base pairs							Others
Position		UA	AU	GC	CG	UG	GT		AA	AC	AG	CA	CC	CU	GA	GG	UC	UU		Total	Base pairing (％)
1-1			246				3													249	100
1-2			60	28			161													249	100
1-3			8	239						1						1				249	99.1968
2-1		249																		249	100
2-2					249															249	100
2-3		2			247															249	100
3-1		202	1		13	13				1		11		1	1		2	4		249	91.9679
3-2		3	158	65	1		6		3	11			2							249	93.5743
3-3		235	8											1			1	4		249	97.5904
3-4		7			242															249	100
3-5		3	225	3	1	1	11		1	2								2		249	97.992
3-6		4	70	8			135			21			4	1			4	2		249	87.1486
3-7		32			206	9						1				1				249	99.1968
3-8		235				1						11					1	1		249	94.7791
4-1		202	3	1	1	2	1		1	1		9		3			3	22		249	84.3373
4-2		15	179	29	1		1		11	8		1		1				3		249	90.3614
4-3			92	123	1		7		5	8	2		2	2	1	4	2			249	89.5582
4-4		8			228	5			1			6	1							249	96.7871
4-5		104	2		68	24			5			33	1				1	11		249	79.5
5-1		1	136	11	1		41		3	37	4	1	1	2				11		249	76.3052
5-2		1	222	10			5		2	7								2		249	95.5823
6-1		34			208	7														249	100
6-2			249																	249	100
6-3					248								1							249	99.5984
6-4		249																		249	100
6-5				248			1													249	100
6-6					249															249	100
7-1				249																249	100
7-2		3	1		6	232						7								249	97.1888
8-1			2	247																249	100
8-2		248															1			249	99.5984
8-3				248												1				249	99.5984
9-1			1	239			7								1		1			249	99.1968
9-2					241	1						4		1		2				249	97.1888
9-3					249															249	100
9-4		1			246							2								249	99.1968
9-5		191	2		5	4			14	2		28			2			1		249	81.1245
10-1		57	2		154	1	1		6			25			1			2		249	86.3454
10-2		51			184	2			2			10								249	95.1807
10-3		11			223	7			1		2	2		2		1				249	96.7871
11-1			1	247			1													249	100
11-2			9	237			3													249	100
11-3		106			79	63						1								249	99.5984
12-1				249																249	100
12-2				249																249	100
12-3					246	2					1									249	99.5984
12-4		4	117	61	8		3		15	17	5	8	6	2			1	2		249	77.51
13-1			2	246												1				249	99.5984
13-2		3			217	26						1		2						249	98.7952
14-1					243							4					1			248*2	97.9839
14-2			1		245	2														248*2	100
15-1		246				3														249	100
15-2			222	11			3		4	7							2			249	94.7791
15-3			232	13			1		1	1							1			249	98.7952
15-4		2	2	237					3	4			1							249	96.7871
15-5		1				247												1		249	99.5984
15-6		1	186	22			21		3	6		2						8		249	92.3695
15-7			245	2						1								1		249	99.1968
15-8				246						2				1						249	98.7952
15-9		170			61	15			2							1				249	98.7952
16-1		1	5	242													1			249	99.5984
16-2			50	178			17			4										249	98.3936
16-3		1	7	239	1													1		249	99.5984
16-4		31		1	183							34								249	86.3454
16-5		4	1	1	237	3						2	1							249	98.7952
A-1				248						1										249	99.5984
A-2				247									1			1				249	99.1968
A-3		243			2	3						1								249	99.5984
17-1		226	1		3	14												5		249	97.992
17-2					244	1						2					1	1		249	98.3936
17-3				248								1								249	99.5984
17-4		248		1																249	100
17-5		1		8			223								7	10				249	93.1727
B-1				248							1									249	99.5984
B-2				1	248															249	100
18-1				249																249	100
18-2				249																249	100
18-3					249															249	100
C-1			3	187			46		3	4					6					249	94.7791
C-2		216			4	7						2	1	1	1		13	4		249	91.1647
19-1			1	248																249	100
19-2		249																		249	100
19-3				249																249	100
19-4			20	224						4							1			249	97.992
20-1			86	39			105		5	9	1			1	2		1			249	92.3695
20-2		2	16	195	1		23			1					1	1	5	4		249	95.1807
21-1		247													1			1		249	99.1968
21-2			241	4						4										249	98.3936
21-3			213	25			8			1							2			249	98.7952
21-4			222	22			1			3	1									249	98.3936
21-5			5	241			1			2										249	99.1968
21-6		41			180	6			5			17								249	91.1647
22-1		105	4		86	5	1		3		1	40		3	1					249	80.7229
22-2		157	3		58		1		8		1	17	1		2			1		249	87.9518
22-3		12			227	4				1		4		1						249	97.5904
23-1			26	198			13			10	2									249	95.1807
23-2		6			236	3			1			1			2					249	98.3936
24-1			238	5			2		1	3										249	98.3936
24-2					247	1						1								249	99.5984
25-1			10	214			10		3	8			1				1	2		249	93.9759
25-2		11	1		235							1	1							249	99.1968
25-3		213			24	3			1			3	1					4		249	96.3855
25-4			189	50			5			1				1			1	2		249	97.992
25-5			18	230													1			249	99.5984
25-6		1			247						1									249	99.5984
25-7			249																	249	100
26-1		244	1		2							2								249	99.1968
26-2			3	246																249	100
26-3			1	244			2			2										249	99.1968
26-4				249																249	100
27-1		1	14	213			12			4							2	1		247*3	97.166
27-2			216	25			1			4								1		247*3	97.9757
27-3		188	2	1	43	6						3	2	1		1				247*3	97.166
27-4		2	168	53	1		2		2	4			2	1			6	6		247*3	91.498
27-5		21	52	133	7	1	3		6	6			2		12		2	2		247*3	87.8543
28-1				248			1													249	100
28-2			5	238			2			4										249	98.3936
28-3		2	3	223	1		3		1	12							4			249	93.1727
29-1			50	1			189			5								4		249	96.3855
29-2			242	3			1			2							1			249	98.7952
29-3			14	231			2			1		1								249	99.1968
29-4					246	1								1		1				249	99.1968
30-1		249																		249	100
30-2				249																249	100
30-3			5	189			53			2										249	99.1968
30-4					249															249	100
30-5				231			13								5					249	97.992
30-6		17			11	219						2								249	99.1968
30-7		1	10	230			3			4								1		249	97.992
30-8		13			234							2								249	99.1968
30-9		191			56	1						1								249	99.5984
30-10		227			12	5						5								249	97.992
30-11		30	11		76	110			12		2	1						7		249	91.1647
30-12			245	1						1	1			1						249	98.7952
31-1		4			244							1								249	99.5984
31-2		248																1		249	99.5984
31-3			248											1						249	99.5984
31-4				2			247													249	100
31-5			248							1										249	99.5984
32-1			248	1																249	100
32-2			1	248																249	100
32-3					249															249	100
32-4					248					1										249	99.5984
32-5					2	247														249	100
32-6				1			248													249	100
32-7		249																		249	100
32-8		211			33	4						1								249	99.5984
32-9		2			239	1					1	5		1						249	97.1888
32-10		232	1		1	1							1	1			1	11		249	94.3775
33-1			244				1			4										249	98.3936
33-2			241							7				1						249	96.7871
33-3		1			233	15														249	100
33-4				249																249	100
34-1					245	1						1	1	1						249	98.7952
34-2		2			247															249	100
34-3		37	73	5	119	4				1		4	2	4						249	95.5823
34-4		114		2	101	17						14		1						249	93.9759
34-5		113	3		123	5						3	1					1		249	97.992
34-6		97	1		92	12						42	2	2			1			249	81.1245
34-7		4			236	9														249	100
35-1			2	232			15													249	100
35-2		3			225	20								1						249	99.5984
35-3		246				1											2			249	99.1968
35-4			231	10						8										249	96.7871
35-5						249														249	100
35-6			247							2										249	99.1968
35-7		1			248															249	100
35-8		1			246								2							249	99.1968
35-9			58	5			173			1				2				10		249	94.7791
35-10					247									1		1				249	99.1968
35-11					248									1						249	99.5984
35-12				247			1									1				249	99.5984
35-13					249															249	100
35-14			1	237			2			1		1			2		5			249	96.3855
35-15		192										57								249	77.1084
36-1			1	247			1													249	100
36-2		3			239	6						1								249	99.5984
36-3		212	1		15	7			1			12		1						249	94.3775
36-4		197	2		16	19			1			8			3			3		249	93.9759
36-5			244	2						2								1		249	98.7952
36-6		3			241							1	1	2				1		249	97.992
36-7		3			242					1	1	2								249	98.3936
36-8		16			224	2						6		1						249	97.1888
36-9		195			25	25						3						1		249	98.3936
37-1			38	195			1			13					1		1			249	93.9759
37-2			14	219						11			1		1		3			249	93.5743
38-1		86	3	2	144	4	1					6		1				2		249	96.3855
38-2		122	23	29	55	1	2		1			2	7	5		1		1		249	93.1727
38-3		9			232	2							3	2	1					249	97.5904
38-4		240			1	6						1					1			249	99.1968
39-1		13	101	75	6	2	10		6	16	2	2	1	3	1	1	3	7		249	83.1325
39-2		141	12	9	46	13	2		8	1	1	7		4			3	2		249	89.5582
39-3		8	77	116	2		11		8	13		1	1	3	3		1	5		249	85.9438
40-1			246	1			1													248*4	100
40-2		1	56	188			1		1	1										248*4	99.1935
40-3		56	46	12	85	3	2		4	9	1	18	6	1			3	2		248*4	82.2581
40-4		3	120	70			3		6	39	2		1				2	2		248*4	79.0323
40-5		2	30	194	2				4	12			1	1				2		248*4	91.9355
40-6		1	127	67		1	21			14			9			3		5		248*4	87.5
40-7			196	37		1	6			6				1				1		248*4	96.7742
D-1			6		242		1													249	100
41-1					248											1				249	99.5984
41-2				248											1					249	99.5984
42-1		24			35	189						1								249	99.5984
42-2					249															249	100
42-3		241			6	2														249	100
42-4					249															249	100
42-5		10	1		207	19			1			8		1	1	1				249	95.1807
42-6		25		1	214	1			2	1		5								249	96.7871
42-7		4			243	2														249	100
43-1		2				246												1		249	99.5984
43-2			249																	249	100
43-3			249																	249	100
43-4				249																249	100
43-5		202			32	10								2	1		2			249	97.992
43-6		1	1	190			57													249	100
43-7					4	245														249	100
43-8			249																	249	100
43-9					248							1								249	99.5984
43-10		13			232	2						2								249	99.1968
*1 Data for one species were not obtained (See text.).
*2 One species (Allenbatrachus grunniens) loses this stem.
*3 Two species (Allenbatrachus grunniens and Porichthys myriaster) lose this stem.
*4 One species (Psenopsis anomala) loses this stem.
