# Supplementary material for: Structure and variation of the mitochondrial genome of fishes
Source: BMC Genomics. 2016 Sep 7;17(1):719. doi: 10.1186/s12864-016-3054-y (PMC5015259; doi:10.1186/s12864-016-3054-y)
Supplement: Additional file 13: Table S10. — Potential base pairing properties of stem regions in the 16S rRNA gene in the mt genomes of 250 fishes. (XLSX 86 kb) [file 12864_2016_3054_MOESM13_ESM.xlsx]

## Sheet: 16SrRNA pairing
Additional file 13: Table S10. Potential base pairing properties of stem regions in the 16S rRNA gene in mt genomes of 250 fishes.
		Watson-Crick & wobble base pairs							Others
Position		TA	AT	GC	CG	TG	GT		AA	AC	AG	CA	CC	CT	GA	GG	TC	TT		Total	Base pairing (％)
1-1			250																	250	100
1-2			250																	250	100
2-1		21		1	216	2					1	7						2		250	96
2-2		32			216	1												1		250	99.6
3-1		184	1	1	22				9			28	2		2			1		250	83.2
3-2		1	81	155	2		3		1	5			1	1						250	96.8
4-1					250															250	100
4-2					250															250	100
5-1			25	212			11			1			1							250	99.2
5-2			247	2						1										250	99.6
5-3				248									2							250	99.2
6-1		211			21	16			1									1		250	99.2
6-2		237	3		4	2	1		1			2								250	98.8
6-3			248	1						1										250	99.6
6-4			7	241			1				1									250	99.6
6-5		2			238	10														250	100
7-1		53	5	1	177	2			2	1	1	5		1				2		250	95.2
7-2		5	210	29			3		2	1										250	98.8
7-3			210	35			3		1	1										250	99.2
7-4			2	2			245							1						250	99.6
7-5					249						1									250	99.6
8-1			245	2			2			1										250	99.6
8-2			41	195			5			8							1			250	96.4
9-1					250															250	100
9-2					249											1				250	99.6
10-1		1			247							1				1				250	99.2
10-2			199	43			4		1	3										250	98.4
10-3		191	3		36	9	1		1		1	4						4		250	96
10-4		79	3		103	7			9	1		23	19	2			1	3		250	76.8
10-5		1	33	174						39			2				1			250	83.2
10-6		128			107	4			1		2	1			7					250	95.6
11-1					250															250	100
11-2		249										1								250	99.6
11-3			249				1													250	100
11-4					249						1									250	99.6
11-5		233			16				1											250	99.6
11-6		26			209	10					1	2	1			1				250	98
11-7			169	76			5													250	100
11-8		1	213	27			6			2	1									250	98.8
11-9			13	235						2										250	99.2
11-10		4			244	1							1							250	99.6
12-1			7	239						2					2					250	98.4
12-2		18	1		229	2														250	100
12-3		4			238	2			2			2	1	1						250	97.6
13-1		8			239							3								250	98.8
13-2		3			246	1														250	100
13-3					250															250	100
13-4			7				238						1	1				3		250	98
13-5		4			2	241										1		2		250	98.8
13-6		231			15	4														250	100
13-7					249							1								250	99.6
13-8		250																		250	100
14-1			4	231						15										250	94
14-2			3	240			7													250	100
14-3		204				33						13								250	94.8
15-1		2	16	224	3		1		1	2		1								250	98.4
15-2		32			217							1								250	99.6
15-3		55			185	1						7	1	1						250	96.4
15-4		192		1	52	4											1			250	99.6
15-5		1	107	138			1		3											250	98.8
16-1			4	246																250	100
16-2			148	2			99											1		250	99.6
16-3			246	4																250	100
16-4					1	248						1								250	99.6
17-1		11	2	1	230	1				1		4								250	98
17-2		157			74	5			1			9	1	2				1		250	94.4
17-3		76	5	1	138	1			1			17	4	5				2		250	88.4
17-4		88	32	7	69	6			10	4	1	21	2	1			4	5		250	80.8
17-5		7	64	125	5	1	9		4	19			8	1	1	1	4	1		250	84.4
17-6		16	31	142	7	1			4	9	2	17	8	5	2		4	2		250	78.8
18-1		234			4				1			3		1				7		250	95.2
18-2		25			215	3	1					1						5		250	97.6
18-3		3	226	12	1		6		1	1										250	99.2
18-4		4	220	17	2				2	4			1							250	97.2
18-5			224	14			3			5				2			2			250	96.4
18-6			41	193			3			8	1	1			2		1			250	94.8
18-7			7	233			1			9										250	96.4
18-8			96	123			20			10							1			250	95.6
18-9				250																250	100
19-1			160	80			9			1										250	99.6
19-2			3	217			1			29										250	88.4
20-1		2	209	12	1		3		3	10	3	2			4			1		250	90.8
20-2		1	12	224			5		1	3						1	1	2		250	96.8
20-3		1	22	197	2		1		1	15	1		5	2			2	1		250	89.2
20-4			1	249																250	100
20-5			5	231						11	1		1				1			250	94.4
21-1		5	105	95					12	17		3	6	2			2	3		250	82
21-2				250																250	100
22-1				250																250	100
22-2				250																250	100
22-3					250															250	100
23-1		2	16	221			2			4	1				3	1				250	96.4
23-2			247	1			1											1		250	99.6
23-3			1	249																250	100
23-4					246								4							250	98.4
24-1		97	2		132	1			2			16								250	92.8
24-2		44	1		198	1								3				3		250	97.6
24-3		79	2		168							1								250	99.6
24-4			245	1	2				1					1						250	99.2
24-5		230			11							1					6	2		250	96.4
A-1			250																	250	100
25-1			250																	250	100
25-2		199			41	2						8								250	96.8
26-1					20	230														250	100
26-2					243	4						3								250	98.8
26-3		176				53						1	1				7	12		250	91.6
27-1		1	22	214					1	8		1	1		1		1			250	94.8
27-2		4	1		240	1						2		2						250	98.4
27-3			234	3	5		1		1		1	1	3				1			250	97.2
27-4		19	1		214	8						5	2					1		250	96.8
B-1		1	242	3					1					1			1	1		250	98.4
28-1		224	1	1	16	1						5					1	1		250	97.2
28-2		15			229	5								1						250	99.6
28-3			57	181						11				1						250	95.2
28-4			18	214	1					11			1	1	1		2	1		250	93.2
28-5			6	237	1				2				2		1					249*1	97.992
28-6			7	202			1		8	20	10	1								249*1	84.3373
29-1		9	1		238						1					1				250	99.2
29-2			3	245									1			1				250	99.2
29-3		1	72	146	7				3	14			2	3			2			250	90.4
30-1		5			245															250	100
30-2		21			227	1								1						250	99.6
31-1			5	244						1										250	99.6
31-2			239	4			6			1										250	99.6
31-3		12			238															250	100
32-1		4	9	214			7			15		1								250	93.6
32-2			165	69			13			3										250	98.8
32-3		1	154	52			2		2	39										250	83.6
32-4		4	187	34	1		3			15			1		1		1	3		250	91.6
32-5		1	129	71	1		17		1	27			1		1			1		250	87.6
32-6		3	199	43			1			4										250	98.4
32-7		1	15	225						8			1							250	96.4
32-8			249				1													250	100
32-9				250																250	100
32-10							250													250	100
33-1		12	182	24			3		6	2	1	1		8			3	8		250	88.4
33-2			213	15			10		2	3	1			3			2	1		250	95.2
33-3			9	234	1		3		1	2										250	98.8
33-4		3			245	1						1								250	99.6
33-5		3			244	3														250	100
33-6		8			31	205						6								250	97.6
33-7					249	1														250	100
33-8				250																250	100
34-1		250																		250	100
34-2				250																250	100
34-3		250																		250	100
34-4		250																		250	100
34-5		250																		250	100
C-1													250							250	0
35-1					250															250	100
35-2		3			244							2		1						250	98.8
35-3		249				1														250	100
35-4		4			244	1						1								250	99.6
35-5		220			28	1												1		250	99.6
35-6		227	2		3	1						2						15		250	93.2
35-7				2			248													250	100
36-1			8	227			9			5					1					250	97.6
36-2					249	1														250	100
36-3					250															250	100
37-1				250																250	100
37-2					250															250	100
37-3					250															250	100
37-4			2	239			1			2			5				1			250	96.8
37-5		249							1											250	99.6
37-6							250													250	100
37-7			249											1						250	99.6
37-8		5	3		236				1			1		3		1				250	97.6
38-1		3			246	1														250	100
38-2			2	10			238													250	100
38-3		2			248															250	100
38-4			4	242			1			2							1			250	98.8
38-5				250																250	100
38-6		249							1											250	99.6
39-1			247						1	2										250	98.8
39-2			245						1	4										250	98
39-3				233			12								5					250	98
40-1				250																250	100
40-2		246			4															250	100
40-3		1			240	7						2								250	99.2
40-4		210			18	15						6			1					250	97.2
40-5		152			23	71						3						1		250	98.4
40-6		25	1		1	217						3						3		250	97.6
41-1		42	13	38	152	1	1					1					1	1		250	98.8
41-2		14			202	7						26	1							250	89.2
41-3		11			235							4								250	98.4
41-4					249									1						250	99.6
41-5				250																250	100
42-1		31	1		215									3						250	98.8
42-2			242	7			1													250	100
42-3		226			23							1								250	99.6
42-4			249				1													250	100
42-5				249													1			250	99.6
42-6			247							2								1		250	98.8
42-7			1	249																250	100
42-8			250																	250	100
43-1					250															250	100
43-2					250															250	100
43-3					250															250	100
43-4		246			4															250	100
43-5			170	62			2											16		250	93.6
43-6				250																250	100
43-7			6	242						2										250	99.2
43-8			250																	250	100
43-9							249			1										250	99.6
43-10					250															250	100
43-11		250																		250	100
44-1			250																	250	100
44-2			19	230			1													250	100
44-3			228	20						1					1					250	99.2
44-4		25	1		214	8						1						1		250	99.2
44-5		2	177	5	1		23		6	4				19			1	12		250	83.2
45-1				246			1			2					1					250	98.8
45-2				250																250	100
45-3		250																		250	100
45-4		2				248														250	100
45-5				244			6													250	100
46-1		2		248																250	100
46-2			4	242						4										250	98.4
46-3			44	187			2		1	10		1	2				3			250	93.2
46-4			13	233			1		1	2										250	98.8
47-1				248			1			1										250	99.6
47-2			235	13			1							1						250	99.6
47-3		2	22	204	7		3		1	4		1	5				1			250	95.2
D-1		1			245	2						1								249	99.5984
48-1					247						2	1								250	98.8
48-2			21	225			3			1										250	99.6
48-3			11	236						2						1				250	98.8
49-1					250															250	100
49-2				250																250	100
49-3			244															6		250	97.6
49-4			244							4	2									250	97.6
49-5						250														250	100
49-6		3			244				1			2								250	98.8
49-7		9			241															250	100
49-8		65			135	40						7					1	2		250	96
49-9		25	1		223							1								250	99.6
49-10		249			1															250	100
49-11		160			78	5						7								250	97.2
50-1			1	248						1										250	99.6
50-2			250																	250	100
51-1		250																		250	100
51-2						250														250	100
51-3					250															250	100
51-4		250																		250	100
51-5			250																	250	100
51-6				250																250	100
51-7			247	1			2													250	100
51-8			3	247																250	100
51-9				250																250	100
51-10			244	6																250	100
51-11		8			242															250	100
52-1					250															250	100
52-2					250															250	100
52-3		234				5						10						1		250	95.6
52-4			248	1			1													250	100
52-5		3	230	3			2		1					4				7		250	95.2
52-6		242			5	2						1								250	99.6
52-7			2	4			244													250	100
52-8				240			10													250	100
52-9		2			12	231			1			2		2						250	98
52-10				241			3								6					250	97.6
53-1		248			2															250	100
53-2		5			244	1														250	100
53-3				250																250	100
53-4		250																		250	100
53-5		250																		250	100
54-1				250																250	100
54-2			248	1														1		250	99.6
54-3					250															250	100
54-4					249	1														250	100
54-5				250																250	100
54-6			2	248																250	100
54-7			249															1		250	99.6
55-1		159			44	7			2	1		26	4		4			3		250	84
55-2		75	1		145	18						7				3		1		250	95.6
55-3		212	4		14	1						11	2	3	1			2		250	92.4
55-4		197	2		26	12			2		1	9					1			250	94.8
55-5		186		1	39	15						9								250	96.4
55-6		166			66	9						6		1				2		250	96.4
55-7		8	1		233	1						6		1						250	97.2
55-8				234			13								2		1			250	98.8
55-9		241				9														250	100
55-10					250															250	100
56-1		1	50	177			13			4	2				2		1			250	96.4
56-2		1	135	82			18			13					1					250	94.4
56-3			8	232						10										250	96
56-4			1	247						1			1							250	99.2
56-5		16			224							7	2			1				250	96
56-6		243			3				2			2								250	98.4
56-7		3	23	102	1		63		1	48		1		1			2	5		250	76.8
56-8		28	3	2	201	2			2			7	3			1	1			250	94.4
57-1		36	1		196	10			1			4		2						250	97.2
57-2		201	2	2	28	3			5			3		2	2			2		250	94.4
57-3		13	136	62	1		10		11	6		1	2	2	1		2	3		250	88.8
57-4		239							3	1		1			6					250	95.6
57-5			237				2		1					6			1	3		250	95.6
58-1		2	25	164	6	1	11		6	6		4	7	6	1	1	7	3		250	83.6
58-2		28	6	6	196	3	1		1		1	4	1	1	2					250	96
58-3		25	7		199	2			1	1	1	5	1	2	1	3		2		250	93.2
*1 One species (Allenbatrachus grunniens) loses this base-pairing.
