# Supplementary material for: Structure and variation of the mitochondrial genome of fishes
Source: BMC Genomics. 2016 Sep 7;17(1):719. doi: 10.1186/s12864-016-3054-y (PMC5015259; doi:10.1186/s12864-016-3054-y)
Supplement: Additional file 14: Table S11. — Differences between previous and present rRNA secondary structure models. (XLSX 59 kb) [file 12864_2016_3054_MOESM14_ESM.xlsx]

## Sheet: change
Additional file 14: Table S11. Differences between previous and present rRNA secondary structure models.
	Stem number		Points of difference		Comments
	Stem1		Change of stem length		Two base-pairs (bp) shorter than in Springer and Douzery (1996) and Van de Peer et al. (2000).
	Stems4 & 5		Proposal of new stem		This region is divided into Stems 4 (5 bp) and 5 (2 bp), although recognized as a single stem of 8 bp long in previous studies (Van de Peer et al., 1994, 2000; Springer and Douzery, 1996).
	Stem7		Proposal of new stem		This stem shows high potential base pairings (7-1 = 100% and 7-2 = 97.2%), whereas this stem was not counted but illustrated as a stem in previous studies (Springer and Douzery, 1996; Wang and Lee, 2002; except Van de Peer et al., 1994, 2000).
	Stem12		Change of stem length		Shorter than in Springer and Douzery (1996) and Wang and Lee (2002), because potential base-pairings of 12-5 and 12-6 are less than 75%.
12S rRNA	Stem13		Change of stem length		Stem 13 is 2 bp long because of high potential base pairings (13-1 = 99.6% and 13-2 = 98.8%), although this stem was recognized as either 2 bp or 1 bp long in previous studies (2 bp = Gutell, 1994; Van de Peer et al., 1994; Wang and Lee, 2002, 1 bp = Springer and Douzery, 1996; Van de Peer et al., 2000).
	Stem20		Change of stem length		Stem 20 is 2 bp long because potential base-pairing of 20-3 is very low (37.8%), although this stem was recognized as either 2 bp or 3 bp long in previous studies (2 bp = Springer and Douzery, 1996; Van de Peer et al., 2000; 3 bp = Van de Peer et al., 1994; Wang and Lee, 2002).
	Stem25		Change of stem length		One base-pair shorter than in previous studies, because potential base-pairing at the site equivalent to their 5th position is low (65.9%).
	Stem36		Proposal of new stem		Stem 36 is a single stem of 9 bp long, although two or more stems were recognized within this area in previous studies (Van de Peer et al., 1994, 2000; Springer and Douzery, 1996; Wang and Lee, 2002).
	Stems2 & 3		Proposal of new stem		This region is divided into Stems 2 (2 bp) and 3 (2 bp), although recognized as a single stem of 3 bp long in previous studies (Gutell et al., 1993; Burk et al., 2002).
	Stem6		Change of stem length		One base-pair shorter than in Burk et al. (2002), because potential base-pairing in their 1st pairing position is low (57.2%).
	Stems9 & 10		Proposal of new stem		This region is divided into Stems 9 (2 bp) and 10 (6 bp), although recognized as a single stem of 7 bp long in a previous study (Burk et al., 2002).
	Stem11		Change of stem length		Two base-pairs shorter than in Burk et al. (2002), because potential base-pairing in their 7th and 11th positions are very low (0.4 and 32.4, respectively).
	Stem15		Change of stem length		One base-pair shorter than in Burk et al. (2002), because potential base-pairing in their last position is low (71.2%).
	Stem17		Change of stem length		Four base-pairs shorter than in Burk et al. (2002), because potential base-pairing in their 4th, 8-9th and 11th positions are low (70.8, 28.4, 72.4 and 69.6, respectively).
	Stem18		Change of stem length		One base-pair shorter than in Burk et al. (2002), because potential base-pairing in their 1st positon is low (41.6%).
	Stem20		Change of stem length		Two base-pairs shorter than in Burk et al. (2002), because potential base-pairing in their 1st and 7th positions are low (21.2 and 73.6%, respectively).
	Stem21 & 22		Proposal of new stem		This region is divided into Stems 21 (2 bp) and 22 (3 bp), although recognized as a single stem of 5 bp long in previous studies (Gutell et al., 1993; Burk et al., 2002).
	Stem23		Change of stem length		One base-pair longer than in Burk et al. (2002), because potential base-pairing in their 2nd position, which was not recognized as a base-pair, is high (23-2: 99.6%).
16S rRNA
	Stem26		Change of stem length		One base-pair shorter than in Burk et al. (2002), because potential base-pairing in their 1st position is low (30.0%).
	Stem28		Change of stem length		One base-pair shorter than in Burk et al. (2002), because potential base-pairing in their 1st position is low (36.8%).
	Stem31 & 32		Proposal of new stem		This region is divided into Stems 31 (3bp) and 32 (10bp), although recognized as a single stem of 13 bp long in previous studies (Gutell et al., 1993; Burk et al., 2002).
	Stem35		Change of stem length		One base-pair shorter than in Burk et al. (2002), because potential base-pairing in their last position is low (13.8%).
	Stem44		Change of stem length		Eight base-pairs shorter than in Burk et al. (2002), because potential base-pairings in their 5-12th positions are low (24.8, 19.6, 55.6, 55.2, 42.0, 21.6, 21.6 and 58.8, respectively).
	Stem46		Change of stem length		Two base-pairs shorter than in Burk et al. (2002), because potential base-pairings in their 1st and 2nd positions are low (67.6 and 36.0%, respectively).
	Stem47		Change of stem length		Two base-pairs shorter than in Burk et al. (2002), because potential base-pairings in their 1st and 2nd positions are low (52.8 and 65.2%, respectively).
	Stem49 & 50		Proposal of new stem		This region is divided into Stems 49 (11bp) and 50 (2bp), although recognized as a single stem of 13bp long in previous studies (Gutell et al., 1993; Burk et al., 2002).
	Stem52		Change of stem length		One base-pair longer than in Burk et al. (2002), because potential base-pairing in their 3rd position, which was not recognized as a base-pair, is high (52-3: 95.6%).
	Stem57		Change of stem length		Two base-pairs shorter than in Burk et al. (2002), because potential base-pairings in their 4th and 6th positions are low (42.8 and 12.4%, respectively).
	Stem58		Change of stem length		One base-pair shorter than in Burk et al. (2002), because potential base-pairing in their last position is low (56.8%).
