# Supplementary material for: Structure and variation of the mitochondrial genome of fishes
Source: BMC Genomics. 2016 Sep 7;17(1):719. doi: 10.1186/s12864-016-3054-y (PMC5015259; doi:10.1186/s12864-016-3054-y)
Supplement: Additional file 15: Figure S4-a. — Aligned nucleotide sequences of the conserved sequence blocks-D and -I in the control region (CR) in mt genomes of 182 fishes. Figure S4-b. Aligned nucleotide sequences of the conserved sequence blocks-II and -III in the control region (CR) in mt genomes of 182 fishes. (ZIP 87 kb) [file 12864_2016_3054_MOESM15_ESM.zip]

Archive with 8 entries (5 files):
- Additional file 15 CSBs/
- Additional file 15 CSBs/Additional file15-a CSBD1.pdf
- __MACOSX/
- __MACOSX/Additional file 15 CSBs/
- __MACOSX/Additional file 15 CSBs/._Additional file15-a CSBD1.pdf
- Additional file 15 CSBs/Additional file15-b CSB2-3.pdf
- __MACOSX/Additional file 15 CSBs/._Additional file15-b CSB2-3.pdf
- __MACOSX/._Additional file 15 CSBs
